# Supplementary material for: Dynamics and Reversibility of the DNA Methylation Landscape of Grapevine Plants (Vitis vinifera) Stressed by In Vitro Cultivation and Thermotherapy
Source: PLoS One. 2015 May 14;10(5):e0126638. doi: 10.1371/journal.pone.0126638 (PMC4431845; doi:10.1371/journal.pone.0126638)
Supplement: S1 Table — (XLS) [file pone.0126638.s002.xls]

## Sheet: List2 (2)
S1 Table. Evaluation of MSAP spectra obtained for Müller Thurgau variants
	MT-1-M-NI	MT-8-M-I	MT-1-IV-NI-(1year)-A	MT-1-IV-NI-(1year)-B	MT-8-IV-I-(1year)-A	MT-8-IV-I-(1year)-B	MT-8-IV-I-(8weeks)	MT-1-IV-NI-(8weeks)	MT-1-TIV-NI-(1year)-A	MT-1-TIV-NI-(1year)-B	MT-8-TIV-HAI-(1year)-A	MT-8-TIV-HAI-(1year)-B	MT-8-TIV-HAI-(8weeks)-A	MT-8-TIV-HAI-(8weeks)-B	MT-1-TIV-NI-(8weeks)
MT-I-blue-495	0	0	0	0	0	0	0	0	0	0	0	0	0	0	0
453	1	1	1	1	1	1	1	1	1	1	1	1	1	1	1
436	0	0	1	1	1	1	1	1	1	1	1	1	1	1	1
420	0	0	0	0	0	0	0	0	0	0	0	0	0	0	0
408	1	1	1	1	1	1	1	1	1	1	1	1	1	1	1
383	0	0	1	1	1	1	1	1	1	1	1	1	1	1	1
375	0	0	0	0	0	0	0	0	0	0	0	0	0	0	0
368	0	0	1	1	1	1	1	1	1	1	1	1	0	0	1
353	0	0	0	0	0	0	1	0	0	0	0	0	0	0	1
333	0	0	0	0	0	0	0	1	0	0	0	0	0	0	1
330	1	1	1	1	1	1	1	1	1	1	1	1	1	1	1
313	0	0	0	0	0	0	0	0	0	0	0	0	0	0	0
307	0	0	0	0	0	0	1	0	0	0	0	0	1	1	1
305	0	0	0	0	0	0	0	0	0	0	0	0	0	0	0
299	0	0	0	0	0	0	0	0	0	0	0	0	0	0	0
291	0	1	1	1	1	1	1	1	1	1	1	1	1	1	1
289	0	0	0	0	0	0	0	0	0	0	0	0	0	0	0
280	0	0	0	0	0	0	0	0	0	0	0	0	0	0	0
276	0	0	1	1	1	1	0	0	1	1	0	0	0	0	1
272	0	0	0	0	0	0	0	0	0	0	0	0	0	0	0
269	0	0	0	0	0	0	0	0	0	0	0	0	0	0	0
268	0	0	0	0	0	0	0	0	0	0	0	0	0	0	1
267	0	0	1	1	0	0	0	0	1	1	0	0	0	0	0
263	0	0	0	0	0	0	1	0	0	0	0	0	1	1	0
261	0	0	1	1	1	1	0	0	0	0	1	1	0	0	0
254	1	1	1	1	1	1	1	1	1	1	1	1	1	1	1
249	0	0	0	0	0	0	1	0	0	0	0	0	1	1	1
242	0	0	1	1	1	1	1	1	1	1	1	1	1	1	1
228	0	0	1	1	1	1	1	1	1	1	1	1	1	1	1
226	1	1	1	1	1	1	1	1	1	1	1	1	1	1	1
218	0	0	1	1	1	1	1	1	1	1	1	1	1	1	1
209	0	0	1	1	1	1	1	1	1	1	1	1	1	1	1
206	0	0	1	1	1	1	0	0	0	0	0	0	0	0	0
204	1	1	1	1	1	1	1	1	1	1	1	1	1	1	1
197	0	0	0	0	0	0	1	0	0	0	0	0	1	1	0
194	0	0	0	0	0	0	0	0	1	1	0	0	0	0	0
189	0	0	0	0	0	0	0	0	0	0	0	0	0	0	1
187	0	0	1	1	1	1	1	1	1	1	1	1	1	1	1
185	1	1	1	1	1	1	1	1	1	1	1	1	1	1	1
184	1	0	1	1	1	1	1	1	1	1	1	1	0	0	1
183	1	1	1	1	1	1	1	1	1	1	1	1	0	0	1
179	1	1	1	1	1	1	1	1	1	1	1	1	1	1	1
177	0	0	1	1	1	1	0	0	0	0	0	0	0	0	0
174	0	0	0	0	0	0	0	0	0	0	1	1	0	0	0
173	0	1	0	0	0	0	0	0	1	1	1	1	1	1	0
172	0	0	0	0	0	0	0	0	0	0	0	0	0	0	1
170	0	0	0	0	0	0	1	0	1	1	0	0	1	1	1
169	0	0	0	0	0	0	1	0	0	0	0	0	1	1	0
166	0	1	0	0	0	0	0	0	0	0	0	0	1	1	0
164	1	1	1	1	1	1	1	1	1	1	1	1	1	1	1
163	1	1	1	1	1	1	1	1	1	1	1	1	1	1	1
162	1	1	1	1	1	1	1	1	1	1	1	1	1	1	1
154	0	0	1	1	1	1	1	1	1	1	1	1	1	1	1
152	0	0	1	1	0	0	0	0	1	1	0	0	0	0	0
150	0	0	0	0	0	0	1	1	0	0	0	0	1	1	1
148	0	1	0	0	0	0	0	0	0	0	0	0	1	1	0
146	0	0	0	0	0	0	0	0	0	0	0	0	1	1	0
143	0	0	1	1	0	0	1	1	1	1	0	0	0	0	0
140	0	0	0	0	0	0	0	0	0	0	1	1	1	1	0
137	0	0	1	1	0	0	0	0	1	1	0	0	0	0	1
135	0	0	1	1	0	0	0	0	1	1	0	0	0	0	0
133	1	1	1	1	1	1	1	1	1	1	1	1	1	1	1
131	1	1	1	1	1	1	1	1	1	1	1	1	1	1	1
130	1	1	1	1	1	1	1	1	1	1	1	1	1	1	1
128	0	0	0	0	0	0	0	0	0	0	0	0	1	1	1
127	0	0	1	1	0	0	0	0	1	1	0	0	0	0	0
125	0	0	1	1	0	0	0	0	1	1	0	0	0	0	0
123	1	1	1	1	1	1	1	1	1	1	1	1	1	1	1
121	1	1	1	1	1	1	1	1	1	1	1	1	1	1	1
118	0	0	0	0	0	0	0	0	0	0	0	0	1	1	0
115	0	0	0	0	0	0	1	0	0	0	0	0	0	0	0
114	1	1	1	1	1	1	1	1	1	1	1	1	1	1	1
112	1	1	1	1	1	1	1	1	1	1	1	1	1	1	1
110	0	0	0	0	0	0	0	0	0	0	0	0	1	1	0
108	1	1	1	1	1	1	1	1	1	1	1	1	1	1	1
105	0	0	0	0	0	0	1	1	0	0	0	0	0	0	1
103	0	0	0	0	0	0	1	0	1	1	1	1	1	1	1
99	0	0	0	0	0	0	0	0	0	0	0	0	0	0	1
97	0	0	0	0	0	0	0	0	0	0	0	0	1	1	0
94	1	1	1	1	1	1	1	1	1	1	1	1	1	1	1
90	1	1	1	1	1	1	1	1	1	1	1	1	1	1	1
MT-I-black-364	1	1	1	1	1	1	1	1	1	1	1	1	1	1	1
356	1	1	1	1	1	1	1	1	1	1	1	1	1	1	1
353	0	0	0	0	0	0	0	0	0	0	0	0	0	0	1
347	0	0	0	0	0	0	0	0	0	0	1	1	0	0	0
339	0	0	1	1	1	1	0	0	1	1	1	1	0	0	0
329	0	0	1	0	0	0	0	0	0	0	0	0	0	0	0
328	0	0	1	0	0	0	0	0	0	0	0	0	0	0	0
326	0	0	0	0	0	0	1	0	0	0	0	0	1	1	0
315	0	0	1	1	1	1	1	1	1	1	1	1	0	0	0
314	0	0	0	0	0	0	0	0	0	0	0	0	0	0	1
302	0	0	0	0	0	0	0	0	0	0	0	0	0	0	0
290	0	0	1	1	1	1	1	1	1	1	1	1	0	0	0
287	0	0	1	1	1	1	1	1	1	1	1	1	0	0	0
281	0	0	1	1	1	1	1	1	1	1	1	1	1	1	1
278	0	0	0	0	0	0	0	0	0	0	0	0	0	0	0
271	0	0	0	0	0	0	0	0	0	0	0	0	1	0	1
261	0	0	0	0	0	0	0	0	0	0	0	0	0	0	1
260	0	0	1	1	1	1	1	1	1	1	1	1	1	1	1
257	0	0	0	0	0	0	1	0	0	0	0	0	1	1	1
256	0	0	0	0	0	0	0	0	0	0	0	0	1	1	0
251	0	0	0	0	0	0	0	0	0	0	0	0	1	1	0
248	0	0	1	1	1	1	1	1	1	1	1	1	0	0	0
240	0	0	0	0	0	0	0	0	0	0	0	0	0	0	0
236	0	0	0	0	0	0	1	0	0	0	0	0	1	1	0
235	1	1	1	1	1	1	1	1	1	1	1	1	1	1	1
232	0	0	1	1	1	1	1	1	1	1	1	1	0	0	0
227	0	0	1	1	1	1	1	1	1	1	1	1	1	1	1
221	0	0	1	1	1	1	1	0	0	0	1	1	1	1	1
218	0	0	0	0	0	0	0	0	0	0	0	0	0	0	1
217	0	0	0	0	0	0	1	0	1	1	1	1	0	0	0
213	0	0	0	0	0	0	0	0	0	0	0	0	1	1	0
209	1	1	1	1	1	1	1	1	1	1	1	1	1	1	1
208	1	1	1	1	1	1	1	1	1	1	1	1	1	1	1
204	0	0	0	0	0	0	1	0	0	0	0	0	0	0	0
201	1	1	1	1	1	1	1	1	1	1	1	1	1	1	1
198	1	1	1	1	1	1	1	1	1	1	1	1	1	1	1
195	0	0	0	0	0	0	0	0	0	0	0	0	0	0	0
191	1	1	1	1	1	1	1	1	1	1	1	1	0	0	0
187	0	0	0	0	0	0	1	1	0	0	0	0	0	0	0
183	1	1	1	1	1	1	1	1	1	1	1	1	1	1	1
177	0	0	0	0	0	0	1	1	0	0	0	0	1	1	0
176	0	0	0	0	0	0	1	0	0	0	0	0	0	0	1
172	0	0	1	1	1	1	0	0	1	1	1	1	0	0	0
169	0	0	0	0	0	0	1	0	0	0	0	0	1	1	1
165	0	0	0	0	0	0	0	0	1	1	1	1	0	0	0
162	0	1	1	1	1	1	1	1	1	1	1	1	1	1	1
158	1	1	1	1	1	1	1	1	1	1	1	1	1	1	1
156	1	1	1	1	1	1	1	1	1	1	1	1	1	1	1
153	1	1	1	1	1	1	1	1	1	1	1	1	0	0	0
151	1	1	1	1	1	1	1	1	1	1	1	1	1	1	1
149	1	1	1	1	1	1	1	1	1	1	1	1	1	1	1
148	1	0	1	1	1	1	1	1	1	1	1	1	0	0	0
147	0	0	0	0	0	0	0	0	0	0	0	0	0	0	1
146	0	0	0	0	0	0	1	0	0	0	0	0	0	0	0
140	0	0	0	0	0	0	1	0	0	0	0	0	1	1	0
138	0	0	0	0	0	0	1	0	0	0	0	0	0	0	0
135	0	0	0	0	0	0	1	0	0	0	0	0	0	0	1
123	1	1	1	1	1	1	1	1	1	1	1	1	1	1	1
121	1	1	1	1	1	1	1	1	1	1	1	1	1	1	1
120	1	1	1	1	1	1	1	1	1	1	1	1	1	1	1
116	0	0	0	0	0	0	1	0	0	0	0	0	1	1	0
115	1	1	1	1	1	1	1	1	1	1	1	1	0	0	0
114	0	0	0	0	0	0	1	0	0	0	0	0	1	1	0
110	0	0	1	1	0	0	1	1	1	1	0	0	1	1	0
109	0	0	0	0	0	0	0	0	0	0	0	0	1	1	1
108	0	0	1	1	0	0	0	0	1	1	0	0	0	0	1
107	0	0	1	1	0	0	0	1	0	0	0	0	0	0	1
106	0	0	0	0	0	0	1	0	0	0	0	0	1	1	0
105	0	0	0	0	0	0	1	0	0	0	0	0	1	1	0
104	0	0	0	0	0	0	1	0	0	0	0	0	1	1	0
103	0	0	0	0	0	0	1	0	1	1	1	1	0	0	0
100	1	1	1	1	1	1	1	1	1	1	1	1	1	1	1
96	0	0	0	0	0	0	1	0	0	0	0	0	0	0	0
95	0	0	0	0	0	0	0	0	1	1	1	1	0	0	0
92	0	0	0	0	0	0	1	0	1	1	1	1	0	0	0
91	1	1	1	1	1	1	1	1	1	1	1	1	1	1	1
87	1	1	1	1	1	1	1	1	1	1	1	1	1	1	1
MT-I-green-385	0	0	1	1	1	1	0	1	1	1	1	1	0	0	0
373	0	0	1	1	1	1	0	0	1	1	1	1	0	0	0
355	0	0	0	0	0	0	0	0	0	0	0	0	0	0	1
340	0	0	0	0	0	0	0	0	0	0	0	0	0	0	0
332	0	0	0	0	0	0	0	0	0	0	0	0	0	0	0
315	1	1	1	1	1	1	1	1	1	1	1	1	0	0	0
297	1	1	1	1	1	1	1	1	1	1	1	1	0	0	0
291	1	1	1	1	1	1	1	1	1	1	1	1	1	1	1
276	0	0	0	0	0	0	0	1	0	0	0	0	0	0	0
258	0	0	0	0	0	0	0	0	0	0	0	0	0	0	0
255	0	0	1	1	1	1	0	0	1	1	1	1	0	0	0
246	0	0	0	0	0	0	0	0	0	0	0	0	1	1	0
238	1	1	1	1	1	1	1	1	1	1	1	1	0	0	1
229	0	0	1	1	0	0	0	0	1	1	0	0	0	0	0
219	1	1	1	1	1	1	1	1	1	1	1	1	0	0	1
217	0	0	0	0	0	0	0	0	0	0	0	0	1	1	0
213	1	1	1	1	1	1	1	1	1	1	1	1	0	0	1
206	0	0	0	0	0	0	0	0	0	0	0	0	0	0	0
205	0	0	1	1	1	1	0	0	1	1	1	1	0	0	1
201	0	0	0	0	0	0	0	0	0	0	0	0	0	0	0
200	0	0	0	0	0	0	1	0	0	0	0	0	1	1	1
199	1	1	1	1	1	1	1	1	1	1	1	1	1	1	1
197	1	1	1	1	1	1	1	1	1	1	1	1	0	0	0
196	0	0	0	0	0	0	1	1	0	0	0	0	1	1	0
192	1	1	1	1	1	1	0	1	1	1	1	1	0	0	1
190	1	1	1	1	1	1	0	1	1	1	1	1	0	0	1
189	1	1	1	1	1	1	1	1	1	1	1	1	1	1	0
187	0	0	0	0	1	1	1	1	0	0	1	1	1	1	1
184	0	0	1	1	1	1	0	1	1	1	1	1	1	1	0
182	0	0	0	0	0	0	1	1	0	0	0	0	0	0	0
181	0	0	1	1	1	1	1	1	1	1	1	1	0	0	1
178	0	0	0	0	0	0	0	0	0	0	0	0	0	0	0
177	1	1	1	1	1	1	1	0	1	1	1	1	0	0	0
172	0	0	1	1	1	1	0	1	1	1	1	1	0	0	0
165	0	0	0	0	0	0	1	1	0	0	0	0	0	1	1
164	1	1	1	1	1	1	1	1	1	1	1	1	1	1	1
161	1	1	1	1	1	1	1	1	1	1	1	1	0	0	1
160	1	1	1	1	1	1	1	1	1	1	1	1	0	0	1
158	0	0	0	0	0	0	0	0	0	0	0	0	0	0	0
157	0	0	0	0	0	0	1	0	0	0	0	0	1	1	0
156	0	0	0	0	0	0	1	0	0	0	0	0	1	1	0
151	1	1	1	1	1	1	1	1	1	1	1	1	1	1	0
150	1	1	1	1	1	1	1	0	1	1	1	1	1	1	0
148	0	0	0	0	0	0	1	1	0	0	0	0	0	0	1
147	0	0	0	0	0	0	0	0	0	0	0	0	0	0	0
144	0	0	0	0	0	0	0	0	0	0	0	0	0	0	1
142	1	1	1	1	1	1	1	1	1	1	1	1	0	0	0
141	1	1	1	1	1	1	0	1	1	1	1	1	0	0	0
139	0	0	0	0	0	0	0	0	0	0	0	0	0	0	0
135	1	1	1	1	1	1	1	1	1	1	1	1	1	1	1
134	1	1	1	1	1	1	1	1	1	1	1	1	1	1	1
131	0	0	1	1	1	1	0	0	1	1	1	1	0	0	1
130	0	0	1	1	1	1	1	0	1	1	0	0	1	1	0
128	0	0	0	0	0	0	1	1	0	0	0	0	1	1	0
127	0	0	0	0	0	0	0	0	0	0	0	0	0	0	1
125	0	0	1	1	0	0	1	1	1	1	0	0	0	0	1
123	1	1	1	1	1	1	1	1	1	1	1	1	1	1	1
122	0	0	0	0	0	0	0	0	0	0	0	0	0	0	0
121	1	1	1	1	1	1	1	1	1	1	1	1	1	1	0
120	1	1	1	1	1	1	1	1	1	1	1	1	0	0	1
117	0	0	1	1	1	1	1	1	1	1	1	1	1	1	1
108	0	0	0	0	0	0	1	1	0	0	0	0	1	1	1
105	0	0	0	0	0	0	1	1	0	0	0	0	1	1	1
103	0	0	0	0	0	0	1	1	0	0	0	0	1	1	1
102	1	1	1	1	1	1	1	1	1	1	1	1	1	1	1
100	0	0	0	0	0	0	1	1	0	0	0	0	1	1	0
99	0	0	0	0	0	0	1	0	0	0	0	0	1	1	0
94	0	0	0	0	1	1	1	0	0	0	0	0	0	0	1
92	0	0	1	1	1	1	1	1	1	1	1	1	1	1	1
91	1	1	1	1	1	1	0	0	1	1	1	1	0	0	1
MT-II-green-442	1	1	1	1	1	1	1	1	1	1	1	1	1	1	1
398	0	0	0	0	0	0	0	0	0	0	0	0	0	0	0
367	0	0	0	0	0	0	0	0	0	0	0	0	0	0	1
336	1	1	1	1	1	1	0	1	0	0	0	0	0	0	0
330	1	1	1	1	1	1	1	1	1	1	1	1	1	1	1
324	0	0	0	0	0	0	0	0	0	0	0	0	0	0	1
321	1	1	1	1	1	1	1	1	1	1	1	1	0	0	0
296	0	0	0	0	0	0	0	1	0	0	0	0	1	1	0
293	1	0	0	0	1	1	0	0	0	0	1	0	0	0	1
292	0	0	0	0	0	0	0	0	0	0	0	0	1	1	0
291	1	0	1	1	1	1	0	0	1	1	1	1	0	0	1
286	1	0	1	1	1	1	1	1	1	1	1	1	1	1	1
278	1	0	1	1	1	1	1	1	0	0	1	1	0	0	0
277	0	0	0	0	0	0	1	1	0	0	0	0	0	0	0
275	0	0	0	0	0	0	0	0	0	0	0	0	0	0	1
259	1	1	1	1	1	1	1	1	0	0	1	1	0	0	0
253	0	0	0	0	0	0	0	0	0	0	0	0	1	1	0
249	1	1	1	1	1	1	1	1	1	1	1	1	1	1	1
247	1	1	1	1	1	1	1	1	1	1	1	1	1	1	1
238	0	0	1	1	1	1	1	1	0	0	0	0	1	1	1
225	0	0	0	0	0	0	0	0	0	0	0	0	1	1	0
220	1	1	1	1	1	1	1	1	1	1	1	1	0	0	1
218	1	1	1	1	1	1	0	0	1	1	1	1	0	0	0
216	0	0	1	1	1	1	1	1	1	1	0	0	1	1	1
210	1	1	1	1	1	1	0	1	0	0	0	0	0	0	0
208	1	1	1	1	1	1	1	1	1	1	1	1	0	0	1
201	1	1	1	1	1	1	1	1	1	1	0	0	1	1	1
198	1	1	1	1	1	1	0	1	0	0	0	0	0	0	0
196	0	0	0	0	0	0	0	0	0	0	0	0	1	1	0
191	1	1	1	1	1	1	1	1	1	1	1	1	0	0	1
190	1	1	1	1	1	1	0	0	1	1	1	1	0	0	0
187	0	0	0	0	0	0	1	1	0	0	0	0	1	1	1
182	1	1	1	1	1	1	1	1	1	1	1	1	1	1	1
180	1	1	1	1	1	1	1	1	1	1	1	1	0	0	1
177	0	0	0	0	0	0	0	0	0	0	0	0	1	1	0
174	1	1	1	1	1	1	1	1	1	1	1	1	0	0	1
171	1	1	1	1	1	1	1	1	0	0	1	1	1	1	1
169	1	1	1	1	1	1	1	1	0	0	0	0	1	1	0
166	1	1	1	1	1	1	1	1	1	1	1	1	1	1	1
161	0	0	0	0	0	0	1	1	1	1	0	0	1	1	1
158	0	0	1	1	1	1	1	1	1	1	0	0	1	1	1
156	1	1	1	1	1	1	1	1	0	0	1	1	0	0	1
151	0	0	0	0	0	0	0	0	0	0	0	0	1	1	0
150	0	0	0	0	0	0	0	0	0	0	0	0	0	0	1
147	0	0	0	0	0	0	1	1	0	0	0	0	1	1	1
145	0	0	1	1	0	0	0	0	1	1	0	0	0	0	0
142	1	1	1	1	1	1	0	1	1	1	1	1	1	1	1
138	0	0	0	0	0	0	1	1	0	0	0	0	1	1	1
133	1	1	1	1	1	1	1	1	0	0	0	0	0	0	0
129	0	0	0	0	0	0	1	0	0	0	0	0	1	1	0
126	0	0	0	0	0	0	0	1	0	0	0	0	0	0	1
124	0	0	0	0	0	0	1	1	0	0	0	0	1	1	1
123	1	1	1	1	1	1	1	1	1	1	1	1	1	1	1
120	0	0	0	0	0	0	1	1	0	0	0	0	1	1	0
119	1	1	1	1	1	1	1	1	1	1	1	1	1	1	1
118	1	1	1	1	1	1	1	1	0	0	0	0	0	0	0
117	0	0	0	0	0	0	1	0	0	0	0	0	1	1	0
116	1	1	1	1	1	1	1	1	1	1	1	1	1	1	1
114	0	0	1	1	1	1	1	1	1	1	1	1	1	1	1
113	1	1	1	1	1	1	1	1	1	1	1	1	0	0	1
111	0	0	0	0	0	0	1	1	0	0	0	0	1	1	1
109	1	1	1	1	1	1	1	1	1	1	1	1	1	1	1
108	0	0	1	1	0	0	0	0	1	1	0	0	0	0	0
106	0	0	0	0	0	0	0	0	0	0	0	0	1	1	1
103	1	1	1	1	1	1	1	1	1	1	1	1	1	1	1
101	0	0	0	0	0	0	1	1	1	1	0	0	0	0	1
99	1	1	1	1	1	1	1	1	1	1	1	1	1	1	1
98	1	1	1	1	1	1	1	1	1	1	1	1	1	1	1
97	0	1	1	1	1	1	0	0	1	1	1	1	0	0	0
95	0	0	1	1	1	1	0	0	1	1	1	1	0	0	0
93	1	1	1	1	1	1	1	1	1	1	1	1	0	0	0
91	0	0	0	0	1	1	0	1	0	0	0	0	0	0	1
MT-II-blue-447	1	1	1	1	1	1	1	1	1	1	1	1	1	1	1
445	1	1	1	1	1	1	1	1	1	1	1	1	1	1	1
436	0	0	0	0	0	0	0	0	0	0	0	0	0	0	0
434	1	1	1	1	1	1	1	1	1	1	1	1	1	1	1
431	0	0	0	0	0	0	0	0	0	0	0	0	0	0	0
388	0	0	0	0	0	0	0	0	0	0	0	0	0	0	0
389	0	0	0	0	0	0	0	0	0	0	0	0	0	0	0
387	0	0	1	1	0	0	0	0	1	1	0	0	0	0	0
385	0	0	0	0	0	0	0	0	0	0	0	0	0	0	0
380	1	1	1	1	1	1	1	1	1	1	1	1	1	1	1
375	0	0	1	1	0	0	0	0	1	1	0	0	0	0	0
365	1	1	1	1	1	1	1	1	1	1	1	1	1	1	1
357	0	0	0	0	0	0	0	0	0	0	0	0	0	0	0
354	0	0	0	0	0	0	0	0	0	0	0	0	0	0	0
345	1	1	1	1	1	1	1	1	1	1	1	1	1	1	1
319	0	0	0	0	0	0	0	0	0	0	0	0	1	1	1
315	0	0	0	0	0	0	0	0	0	0	0	0	0	0	0
300	1	1	1	1	1	1	1	1	1	1	1	1	1	1	1
298	0	0	1	1	0	0	0	0	1	1	0	0	0	0	0
289	1	1	1	1	1	1	1	1	1	1	1	1	1	1	1
285	1	1	1	1	1	1	1	1	1	1	1	1	1	1	1
282	0	0	0	0	0	0	0	0	0	0	0	0	0	0	0
281	0	0	0	0	0	0	0	0	0	0	0	0	0	0	0
278	0	0	0	0	0	0	1	0	0	0	0	0	0	0	0
255	0	0	0	0	0	0	0	0	0	0	0	0	0	0	1
249	0	0	0	0	0	0	1	1	0	0	0	0	1	1	1
244	0	0	0	0	0	0	0	0	0	0	0	0	1	1	0
232	0	0	0	0	0	0	0	0	0	0	0	0	0	0	0
229	1	0	1	1	1	1	1	1	0	0	1	1	1	1	1
226	1	0	1	1	1	1	1	1	1	1	1	1	1	1	1
224	0	0	0	0	0	0	0	0	0	0	0	0	0	0	0
222	0	0	0	0	0	0	1	0	0	0	0	0	0	0	0
219	1	1	1	1	1	1	1	1	1	1	1	1	1	1	1
215	0	0	1	1	1	0	0	0	1	1	0	0	0	0	0
214	0	0	0	0	0	0	0	0	0	0	0	0	0	0	0
213	1	0	1	1	1	1	1	1	1	1	1	1	1	1	1
209	0	0	1	1	1	1	1	1	0	0	0	0	1	1	0
206	0	0	0	0	0	0	0	0	0	0	0	0	0	0	0
203	0	0	0	0	0	0	0	0	0	0	0	0	0	0	0
200	1	0	1	1	1	1	1	1	1	1	1	1	1	1	1
199	0	0	1	1	0	0	0	0	1	1	0	0	0	0	0
193	0	0	0	0	0	0	0	0	1	1	0	0	0	0	0
191	1	1	1	1	1	1	1	1	1	1	1	1	1	1	1
187	0	0	0	0	0	0	1	1	1	1	0	0	1	1	1
185	0	0	0	0	0	0	0	0	1	1	0	0	0	0	0
183	0	0	0	0	0	0	0	0	1	1	0	0	0	0	0
181	1	1	1	1	1	1	1	1	1	1	1	1	1	1	1
179	1	1	1	1	1	1	1	1	1	1	1	1	1	1	1
170	1	1	1	1	1	1	1	1	1	1	1	1	1	1	1
168	0	0	0	0	0	0	0	0	0	0	0	0	1	1	0
166	0	0	0	0	0	0	0	0	0	0	0	0	0	0	0
164	0	0	0	0	0	0	0	0	0	0	0	0	1	1	0
160	0	0	0	0	0	0	1	0	0	0	0	0	1	1	1
153	0	0	1	1	1	1	1	1	1	1	0	0	1	1	1
148	1	1	1	1	1	1	1	1	1	1	1	1	1	1	1
143	1	1	1	1	1	1	1	1	1	1	1	1	1	1	1
140	1	1	1	1	1	1	1	1	1	1	1	1	1	1	1
137	0	0	0	0	0	0	1	1	0	0	0	0	1	1	0
136	0	0	1	1	0	0	0	0	1	1	0	0	0	0	0
135	1	1	1	1	1	1	1	1	1	1	1	1	1	1	1
131	1	1	1	1	1	1	1	1	1	1	1	1	1	1	1
130	1	1	1	1	1	1	1	1	1	1	1	1	1	1	1
128	0	0	1	1	1	1	0	0	1	1	1	1	0	0	0
125	1	1	1	1	1	1	1	1	1	1	1	1	1	1	1
121	0	0	1	1	0	0	0	0	1	1	0	0	0	0	0
120	1	1	1	1	1	1	1	1	1	1	1	1	1	1	1
119	1	1	1	1	1	1	1	1	1	1	1	1	1	1	1
118	1	1	1	1	1	1	1	1	1	1	1	1	1	1	1
117	0	0	0	0	0	0	0	0	0	0	0	0	1	1	0
115	0	0	0	0	0	0	0	0	0	0	0	0	0	0	0
114	1	1	1	1	1	1	1	1	1	1	1	1	0	1	1
112	0	0	1	1	0	0	0	0	1	0	0	0	1	1	0
107	1	1	1	1	1	1	1	1	1	1	1	1	1	1	1
104	0	0	0	0	0	0	0	0	0	0	0	0	0	0	0
103	0	0	0	0	0	0	0	0	0	0	0	0	0	0	1
99	1	1	1	1	1	1	1	1	1	1	1	1	1	1	1
97	0	0	1	1	0	0	0	0	0	0	0	0	0	0	0
94	1	1	1	1	1	1	1	1	1	1	1	1	1	1	1
92	1	1	1	1	1	1	1	1	1	1	1	1	1	1	1
89	0	0	0	0	0	0	0	0	0	0	0	0	1	1	1
MT-II-black-503	0	0	0	0	0	0	0	0	0	0	0	0	0	0	0
471	1	1	1	1	1	1	1	1	1	1	1	1	1	1	1
442	1	0	1	1	1	1	1	1	1	1	1	1	0	0	0
435	1	0	1	1	1	1	1	1	1	1	1	1	1	1	0
426	1	0	1	1	1	1	1	1	1	1	1	1	0	0	0
421	1	0	1	1	1	1	1	1	1	1	1	1	0	0	0
396	0	0	1	1	0	0	0	0	1	1	0	0	0	0	0
385	1	0	1	1	1	1	1	1	1	1	1	1	1	0	1
377	1	1	1	1	1	1	1	1	1	1	1	1	1	1	1
368	0	0	0	0	0	0	0	0	0	0	0	0	0	0	1
361	1	0	1	1	1	1	1	1	1	1	1	1	0	0	1
342	1	1	1	1	1	1	1	1	1	1	1	1	1	1	1
334	0	0	0	0	0	0	0	0	0	0	0	0	1	1	1
332	1	1	1	1	1	1	1	1	1	1	1	1	1	1	1
315	1	1	1	1	1	1	1	1	1	1	1	1	0	0	0
308	0	0	1	1	0	0	1	0	1	1	0	0	0	0	0
306	0	0	0	0	0	0	0	0	0	0	0	0	0	0	0
302	1	1	1	1	1	1	1	1	1	1	1	1	1	1	1
299	0	0	0	0	0	0	0	0	0	0	0	0	0	0	0
281	0	0	1	1	0	0	0	0	1	1	0	0	0	0	0
276	0	0	1	1	0	0	1	0	1	1	0	0	1	1	1
267	1	1	1	1	1	1	1	1	1	1	1	1	1	1	1
265	1	1	1	1	1	1	1	1	1	1	1	1	1	1	1
262	0	0	1	1	0	0	0	0	1	1	0	0	0	0	0
260	1	1	1	1	1	1	1	1	1	1	1	1	1	1	1
257	0	0	0	0	0	0	1	1	1	1	0	0	1	1	1
249	1	1	1	1	1	1	1	1	1	1	1	1	1	1	1
246	1	0	1	1	1	1	1	1	1	1	1	1	0	0	1
243	0	0	0	0	0	0	1	1	0	0	0	0	1	1	1
234	0	0	0	0	0	0	1	1	0	0	0	0	1	1	1
230	1	1	1	1	1	1	1	1	1	1	1	1	1	1	1
227	1	1	1	1	1	1	1	1	1	1	1	1	1	1	1
219	0	0	0	0	0	0	1	0	1	1	0	0	1	1	1
213	1	1	1	1	1	1	1	1	1	1	1	1	1	1	1
208	0	0	1	1	0	0	0	0	1	1	0	0	0	0	1
206	0	0	1	1	1	1	1	1	0	0	0	0	0	0	1
199	1	1	1	1	1	1	1	1	1	1	1	1	1	1	1
197	1	1	1	1	1	1	1	1	1	1	1	1	1	1	1
195	0	0	0	0	0	0	1	1	0	0	0	0	1	1	0
191	0	0	0	0	0	0	1	1	1	1	0	0	1	1	0
185	0	0	1	1	0	0	0	0	1	1	0	0	0	0	0
184	1	1	1	1	1	1	1	1	1	1	1	1	1	1	1
183	0	0	1	1	1	1	1	1	1	1	1	1	0	0	1
175	0	0	0	0	0	0	1	1	1	1	0	0	1	1	1
173	1	1	1	1	1	1	1	1	1	1	0	0	0	0	1
172	0	0	0	0	0	0	0	0	0	0	0	0	1	1	0
170	1	1	1	1	1	1	1	1	1	1	1	1	1	1	1
166	0	0	0	0	0	0	0	0	0	0	0	0	0	0	0
161	0	0	0	0	0	0	0	0	0	0	0	0	1	1	1
159	1	1	1	1	1	1	1	1	1	1	1	1	1	1	1
155	0	0	0	0	0	0	0	0	0	0	0	0	1	1	1
154	0	0	0	0	0	0	0	0	0	0	0	0	1	1	0
153	1	1	0	0	1	1	1	1	1	1	1	1	0	0	0
148	1	1	1	1	1	1	1	1	1	1	1	1	1	1	1
145	0	0	0	0	0	0	1	0	1	1	0	0	1	1	1
143	1	1	1	1	1	1	1	1	0	0	0	0	0	0	0
140	0	0	0	0	0	0	0	1	0	0	0	0	0	0	0
137	0	0	0	0	0	0	1	1	0	0	0	0	1	1	1
133	0	0	0	0	0	0	1	0	0	0	0	0	1	1	1
132	0	0	1	1	0	0	0	0	1	1	0	0	0	0	0
131	0	0	0	0	0	0	0	0	0	0	0	0	0	0	0
128	1	1	1	1	1	1	1	1	1	1	1	1	1	1	1
126	1	1	1	1	1	1	1	1	1	1	1	1	1	1	1
123	1	1	1	1	1	1	1	1	1	1	1	1	1	1	1
122	0	0	0	0	0	0	0	0	0	0	0	0	0	0	1
120	0	0	0	0	0	0	1	0	0	0	0	0	1	1	0
119	1	0	0	0	0	0	0	1	1	1	1	1	0	0	0
117	1	1	0	0	1	1	1	0	0	0	0	0	0	0	0
116	0	0	1	1	1	1	0	0	1	1	0	0	1	1	1
109	1	1	1	1	1	1	1	1	1	1	1	1	1	1	1
103	1	1	1	1	1	1	1	1	1	1	1	1	1	1	1
101	1	1	1	1	1	1	1	1	1	1	1	1	1	1	1
100	1	1	1	1	1	1	1	1	1	1	1	1	1	1	1
99	1	1	1	1	1	1	1	1	1	1	1	1	1	1	1
94	1	1	1	1	1	1	1	1	1	1	1	1	1	1	1
91	0	0	0	0	0	0	0	1	1	1	0	0	1	1	0
87	1	1	1	1	1	1	1	1	1	1	1	1	1	1	1
MT-III-black-376	0	0	0	0	0	0	0	0	0	0	0	0	0	0	0
363	0	0	0	0	0	0	0	0	0	0	0	0	0	0	0
352	0	0	0	0	0	0	0	0	0	0	0	0	0	0	1
333	0	0	0	1	1	1	1	1	1	1	1	1	0	0	0
313	0	0	0	0	1	1	1	1	0	0	1	1	0	0	1
305	0	0	0	0	0	0	0	0	1	1	0	0	0	0	0
298	1	0	1	1	1	1	1	1	1	1	1	1	1	1	1
293	0	0	0	0	0	0	0	0	0	0	0	0	0	0	1
290	1	0	1	1	1	1	1	1	1	1	1	1	1	1	1
269	1	1	1	1	1	1	1	1	1	1	1	1	1	1	1
261	1	1	1	1	1	1	1	1	1	1	1	1	0	0	1
256	0	0	0	0	0	0	0	1	0	0	0	0	1	1	1
243	1	1	1	1	1	1	1	1	1	1	1	1	1	1	1
237	1	1	1	1	1	1	1	1	1	1	1	1	1	1	0
232	1	1	1	1	1	1	1	1	1	1	1	1	1	1	0
225	1	1	1	1	1	1	1	1	1	1	1	1	1	1	1
212	1	1	1	1	1	1	1	1	1	1	1	1	1	1	1
208	1	1	1	1	1	1	1	1	1	1	1	1	1	1	1
202	1	1	0	1	1	1	1	1	1	1	1	1	1	1	0
198	1	1	1	1	1	1	1	1	1	1	1	1	1	1	1
191	1	1	1	1	1	1	1	1	1	1	1	1	1	1	1
184	1	1	1	1	1	1	1	1	1	1	1	1	1	1	1
178	0	0	0	0	0	0	0	0	0	0	0	0	1	1	0
176	1	1	0	1	1	1	1	1	1	1	1	1	0	0	0
172	0	0	1	1	1	1	0	0	1	1	1	1	0	0	0
169	0	0	0	0	0	0	1	0	0	0	0	0	0	0	0
166	1	1	1	1	1	1	1	1	1	1	1	1	1	1	1
162	1	1	1	1	1	1	1	1	1	1	1	1	1	1	1
157	1	1	1	1	1	1	1	1	1	1	1	1	1	1	1
153	1	1	1	1	1	1	1	1	1	1	1	1	1	1	1
150	1	1	1	1	1	1	1	1	1	1	1	1	1	1	1
146	0	0	0	0	0	0	1	0	0	0	0	0	1	1	0
144	0	0	0	0	0	0	0	0	1	0	1	0	1	1	0
139	0	0	0	0	0	0	1	0	0	0	0	0	1	1	0
137	0	0	0	0	0	0	1	0	0	0	0	0	0	0	0
134	1	1	1	1	1	1	1	1	1	1	1	1	1	1	1
131	0	0	0	0	0	0	0	0	1	1	0	0	1	1	1
128	1	1	1	1	1	1	1	1	1	1	1	1	1	1	1
123	1	1	1	1	1	1	1	1	1	1	1	1	1	1	1
120	1	1	1	1	1	1	1	1	1	1	1	1	1	1	1
113	0	0	0	0	0	0	1	0	0	0	0	0	1	1	1
110	0	0	0	0	0	0	1	0	1	1	0	0	1	1	0
108	1	1	1	1	1	1	1	1	1	1	1	1	1	1	1
105	1	1	0	0	0	0	0	0	0	0	0	0	0	0	0
101	1	1	1	1	1	1	1	1	1	1	1	1	1	1	1
98	1	1	1	1	1	1	1	1	1	1	1	1	1	1	1
91	1	1	1	1	1	1	1	1	1	1	1	1	1	1	1
87	1	1	1	1	1	1	1	1	1	1	1	1	1	1	1
MT-OO-green-428	0	0	0	0	0	0	0	0	1	1	0	0	0	0	0
409	0	0	0	0	0	0	0	0	0	0	0	0	0	0	0
392	0	0	0	0	0	0	0	0	0	0	0	0	0	0	0
314	1	1	1	1	1	1	1	1	1	1	1	1	1	1	1
307	1	1	1	1	1	1	1	1	1	1	1	1	1	1	1
268	1	0	1	1	1	1	1	1	1	1	1	1	1	0	0
235	0	0	0	0	0	0	1	0	0	0	0	0	0	0	0
225	0	0	0	0	0	0	0	0	0	0	0	0	0	0	1
211	1	1	1	1	1	1	1	1	1	1	1	1	0	0	1
198	1	1	1	1	1	1	1	1	1	1	1	1	1	1	1
187	1	1	1	1	1	1	1	1	1	1	1	1	1	1	1
184	1	1	0	0	1	1	1	1	0	1	1	1	1	1	0
177	0	0	0	0	0	0	0	0	1	1	0	0	0	0	0
171	1	1	1	1	1	1	1	1	1	1	1	1	1	1	1
166	1	1	1	1	1	1	1	1	1	1	1	1	1	1	1
160	0	0	0	0	0	0	1	0	1	1	0	0	1	1	1
150	0	0	0	0	0	0	1	1	0	0	0	0	1	1	0
148	0	0	0	0	0	0	0	0	0	0	0	0	0	0	1
141	1	1	0	0	0	0	0	0	0	0	1	0	0	0	1
134	1	1	1	1	1	1	1	1	1	1	1	1	1	1	1
130	0	0	0	0	0	0	0	0	1	1	0	0	0	0	0
121	1	1	1	1	1	1	1	1	1	1	1	1	1	1	0
118	1	1	1	1	1	1	1	1	1	1	1	1	1	1	1
113	0	0	0	0	0	0	0	0	0	0	0	0	1	1	0
105	0	0	0	0	0	0	0	0	0	0	0	0	0	0	1
103	0	0	0	0	0	0	1	1	0	0	0	0	1	1	1
100	1	1	0	0	0	0	1	1	0	0	0	0	1	1	1
96	0	0	1	1	1	0	0	0	1	1	0	0	0	0	0
93	0	0	0	0	0	0	0	0	0	0	0	0	1	1	1
90	1	1	1	1	1	1	1	1	1	1	1	1	0	0	0
MT-III-black-495	0	0	0	0	0	0	0	0	0	0	0	0	0	0	0
477	0	0	0	0	0	0	0	0	1	1	0	0	0	0	0
444	1	1	1	1	1	1	1	1	1	1	1	1	1	1	1
431	0	0	0	0	0	0	0	0	0	0	0	0	0	0	0
382	0	0	0	0	0	0	0	0	0	0	0	0	0	0	0
369	0	0	0	0	0	0	0	0	0	0	0	0	0	0	0
356	0	0	0	0	0	0	0	0	0	0	0	0	1	1	1
353	0	0	0	0	0	0	1	0	0	0	0	0	1	1	1
330	1	1	1	1	1	1	1	1	1	1	1	1	1	1	1
305	0	1	0	0	0	0	0	0	0	0	0	0	0	0	0
299	0	0	0	0	0	0	0	0	0	0	0	0	0	0	0
284	0	0	0	0	0	0	0	0	0	0	0	0	0	0	0
271	1	1	1	1	1	1	0	1	1	1	0	1	1	1	1
255	0	0	0	0	0	0	0	0	0	0	0	0	1	1	0
241	1	1	1	1	1	1	1	1	1	1	1	1	1	1	1
230	0	0	0	0	0	0	0	0	0	0	0	0	1	1	1
223	1	1	1	1	1	1	1	1	1	1	1	1	1	1	1
217	0	0	1	1	1	1	1	1	1	1	1	1	1	1	0
211	1	1	1	1	1	1	1	1	1	1	1	1	1	1	1
208	1	1	1	1	1	1	1	1	1	1	1	1	1	1	1
204	1	1	1	1	1	1	1	1	1	1	1	1	1	1	1
198	0	0	0	0	0	0	0	0	0	0	0	0	1	1	0
191	1	1	1	1	1	1	1	1	1	1	1	1	1	1	1
186	1	1	1	1	1	1	1	1	1	1	1	1	1	1	1
178	0	0	0	0	0	0	0	0	0	0	0	0	1	1	0
169	0	0	0	0	0	0	1	0	0	0	0	0	1	1	0
165	1	1	1	1	1	1	1	1	1	1	1	1	1	1	1
163	1	1	1	1	1	1	1	1	1	1	1	1	1	1	1
162	1	1	1	1	1	1	1	1	1	1	1	1	1	1	1
160	0	0	1	1	1	1	1	1	1	1	0	0	0	0	1
158	1	1	0	0	0	0	0	0	0	0	0	0	1	1	0
153	0	0	0	0	0	0	1	0	0	0	0	0	0	0	0
148	1	1	1	1	1	1	1	1	1	1	1	1	1	1	1
142	1	1	1	1	1	1	1	1	1	1	1	1	1	1	1
140	1	1	1	1	1	1	1	1	1	1	1	1	1	1	1
137	0	0	0	0	0	0	1	0	0	0	0	0	0	0	0
134	0	0	0	0	0	0	0	0	0	0	0	0	0	0	0
130	1	1	1	1	1	1	1	1	1	1	1	1	1	1	1
127	0	0	0	0	0	0	0	0	0	0	0	0	0	0	0
120	1	1	1	1	1	1	1	1	1	1	1	1	1	1	1
116	0	0	0	0	0	0	0	0	1	1	0	0	0	0	0
115	0	0	0	0	0	0	1	0	0	0	0	0	1	1	0
109	1	1	1	1	1	1	1	1	1	1	1	1	1	1	1
102	1	1	1	1	1	1	1	1	1	1	1	1	1	1	1
99	1	1	1	1	1	1	1	1	1	1	1	1	1	1	1
90	1	1	1	1	1	1	1	1	1	1	1	1	1	1	1
MT-IV-black-500	1	1	1	1	1	1	1	1	1	1	1	1	1	1	1
471	1	1	1	1	1	1	1	1	1	1	1	1	1	1	1
469	0	0	0	0	0	0	0	0	0	0	0	0	0	0	0
392	0	0	0	0	0	0	0	1	0	0	0	0	0	0	0
387	1	1	1	1	1	1	1	1	1	1	1	1	1	1	1
375	0	0	0	0	0	0	0	0	0	0	0	0	0	0	0
361	0	0	0	0	0	0	0	0	0	0	0	0	0	0	0
351	0	0	0	0	0	0	1	0	0	0	1	0	0	0	0
298	1	1	1	1	1	1	1	1	1	1	1	1	1	1	1
295	0	0	0	0	0	0	0	0	0	0	0	0	1	1	1
291	0	0	0	0	0	0	1	0	0	0	0	0	1	1	0
285	0	0	0	0	0	0	1	0	0	0	0	0	0	0	0
278	0	0	0	0	0	0	1	0	1	1	0	0	1	1	1
267	1	1	1	1	1	1	1	1	1	1	1	1	1	1	1
260	1	1	1	1	1	1	1	1	1	1	1	1	1	1	1
255	1	1	1	1	1	1	1	1	1	1	1	1	1	1	1
248	1	1	1	1	1	1	1	1	1	1	1	1	1	1	1
239	1	1	1	1	1	1	1	1	1	1	1	1	1	1	1
225	0	0	0	0	0	0	0	0	0	0	0	0	0	0	0
223	1	1	0	0	0	1	1	1	1	1	1	1	1	1	1
217	1	1	1	1	1	1	1	1	1	1	1	1	1	1	1
212	1	1	1	1	1	1	1	1	1	1	1	1	1	1	1
208	1	1	1	1	1	1	1	1	1	1	1	1	1	1	1
202	1	1	1	1	1	1	1	1	1	1	1	1	1	1	1
199	1	1	1	1	1	1	1	1	1	1	1	1	1	1	1
192	1	1	1	1	1	1	1	1	1	1	1	1	1	0	1
189	1	1	1	1	1	1	0	0	1	1	1	1	1	1	0
185	1	1	1	1	1	1	1	1	1	1	1	1	0	1	1
180	0	0	1	1	1	0	1	0	1	1	1	0	0	0	0
177	0	1	0	1	0	1	0	1	0	1	1	1	1	1	0
169	0	0	0	0	0	0	1	0	0	0	0	0	1	1	0
165	1	1	1	1	1	1	1	1	1	1	1	1	1	1	1
161	0	0	0	0	0	1	1	1	0	0	0	0	1	1	1
154	1	1	1	1	1	1	1	1	1	1	1	1	1	1	1
152	1	1	0	0	0	0	0	0	1	0	0	0	1	1	0
149	0	0	1	0	1	0	1	0	0	0	0	0	1	0	0
146	1	1	1	1	1	1	1	1	1	1	1	1	1	1	1
143	1	1	1	1	1	1	1	1	1	1	1	1	1	1	1
140	0	1	0	0	0	0	1	0	0	0	0	0	1	1	1
137	0	0	0	0	0	0	1	0	1	0	0	0	1	1	0
134	1	1	1	1	1	1	1	1	1	1	1	1	1	1	1
128	1	1	1	1	1	1	1	1	1	1	1	1	1	1	1
123	1	1	1	1	1	1	1	1	1	1	1	1	1	1	1
117	0	0	0	0	0	0	1	0	0	0	1	0	1	1	0
112	1	1	1	1	1	1	1	1	1	1	1	1	1	1	1
108	0	1	1	1	0	0	1	0	1	1	0	0	0	0	1
105	1	1	1	1	1	1	1	0	1	1	1	1	1	1	0
102	1	1	1	1	1	1	1	0	1	1	1	1	0	0	1
97	0	1	1	1	1	0	1	0	0	0	0	0	1	1	0
94	1	1	1	1	1	1	1	1	1	1	1	1	1	1	1
MT-IV-blue-393	0	0	0	0	0	0	0	1	0	0	0	0	0	0	0
377	0	0	0	0	0	0	0	0	1	0	0	0	0	0	0
358	1	1	1	1	1	1	1	1	1	1	1	1	1	1	1
356	1	1	1	1	1	1	1	1	1	1	1	1	1	1	1
330	0	0	0	0	0	0	0	0	0	0	0	0	0	0	0
327	0	0	1	0	0	0	0	0	0	0	0	0	0	0	0
315	0	0	1	0	1	0	0	0	0	0	0	0	1	1	0
305	0	0	1	0	1	0	0	0	0	0	0	0	1	1	0
297	0	0	1	0	1	0	0	0	0	0	0	0	1	1	0
292	0	0	1	0	1	0	0	0	0	0	0	0	1	1	0
283	0	0	1	0	1	0	0	0	0	0	0	0	0	0	0
277	0	0	1	0	1	0	0	0	1	1	0	0	1	0	1
272	0	0	0	0	0	0	0	0	0	0	0	0	0	0	0
269	0	0	0	0	0	0	0	0	0	0	0	0	0	0	0
262	1	1	1	1	1	1	1	1	1	1	1	1	1	1	1
255	0	0	0	0	0	0	0	0	0	0	0	0	1	1	0
253	1	1	1	1	1	1	1	1	1	1	1	1	1	1	1
249	1	1	1	1	1	1	1	1	1	1	1	1	1	1	1
247	1	1	1	1	1	1	1	1	1	1	1	1	1	1	1
241	0	0	0	0	0	0	0	0	0	0	0	0	1	1	0
228	0	0	1	0	1	0	0	0	0	0	0	0	1	1	0
222	1	1	1	1	1	1	1	1	1	1	1	1	1	1	1
219	0	0	1	0	1	0	0	0	0	0	0	0	1	0	0
216	0	0	1	0	1	0	0	0	0	0	0	0	1	1	0
214	0	0	0	0	0	0	0	0	0	0	0	0	0	0	0
207	0	0	1	0	1	0	0	0	1	0	1	0	1	0	0
195	1	1	1	1	1	1	1	1	1	1	1	1	1	1	1
189	1	1	1	1	1	1	1	1	1	1	1	1	1	1	1
186	1	1	1	1	1	1	1	1	1	1	1	1	1	1	1
184	0	0	1	0	0	0	0	0	1	1	0	0	0	0	0
179	1	1	1	1	1	1	1	1	1	1	1	1	1	1	1
176	1	1	1	1	1	1	1	1	1	1	1	1	1	1	1
173	0	0	0	0	0	0	0	0	0	0	0	0	1	1	0
170	0	0	1	0	1	0	0	0	0	0	0	0	1	1	0
165	0	0	1	1	1	0	0	0	1	1	0	0	0	0	0
161	0	1	1	0	1	0	0	0	1	0	0	0	1	0	0
159	0	0	1	0	1	0	0	0	0	0	0	0	0	0	0
153	1	1	0	0	0	0	0	0	0	0	1	0	1	0	0
148	1	1	1	1	1	1	1	1	1	1	1	1	1	1	1
143	1	1	1	0	1	0	0	0	0	0	0	0	1	1	0
140	0	0	1	0	1	0	0	0	0	0	0	0	1	1	0
132	0	0	0	0	0	0	0	0	0	0	0	0	1	1	0
130	1	1	1	1	1	1	1	1	1	1	1	1	1	1	1
126	1	1	1	1	1	1	1	1	1	1	1	1	1	1	1
120	1	1	1	1	1	1	1	1	1	1	1	1	1	1	1
116	0	0	1	1	1	0	0	0	1	1	0	0	0	0	0
113	1	1	0	0	1	0	0	1	0	0	1	0	1	0	0
111	0	1	0	0	0	0	0	0	0	0	0	0	0	0	0
107	1	1	1	1	1	1	1	1	1	1	1	1	1	1	1
98	1	1	1	0	1	0	0	0	0	1	1	1	1	1	1
94	0	1	1	1	1	1	1	1	0	0	0	0	0	0	0
MT-IV-green-454	0	0	0	0	0	0	0	0	0	0	0	0	0	0	0
430	0	0	1	0	0	0	0	0	1	1	0	0	0	0	0
392	0	0	0	0	0	0	0	1	0	0	0	0	0	0	0
384	1	1	1	1	1	1	1	1	1	1	1	1	1	1	1
360	0	0	0	0	0	0	0	0	1	1	0	0	0	0	0
354	0	0	0	0	0	0	0	0	0	0	0	0	1	1	0
345	0	0	0	0	0	0	0	0	0	0	0	0	1	1	0
332	1	0	1	1	1	0	0	0	1	1	0	0	0	0	0
328	1	0	1	1	1	1	1	1	1	1	1	0	0	0	0
297	1	0	1	1	1	1	0	1	0	0	0	0	0	0	0
294	1	1	1	1	1	1	1	1	1	1	1	0	0	0	0
287	1	1	1	1	1	1	1	1	1	1	1	1	0	0	1
280	1	1	1	1	1	1	1	1	1	1	1	1	1	1	1
276	1	1	1	1	1	1	1	1	1	1	1	1	1	1	1
267	1	1	1	1	1	1	1	1	1	1	1	1	1	1	1
262	1	1	1	1	1	1	1	1	1	1	1	1	1	1	1
253	1	1	1	1	1	1	1	1	1	1	1	1	1	1	1
239	0	0	0	0	0	0	0	0	0	0	0	0	0	0	1
226	1	1	1	1	1	1	1	1	1	1	1	1	1	1	1
223	1	1	1	1	1	1	1	1	1	1	1	1	1	1	1
218	0	0	0	0	0	0	0	0	0	0	0	0	0	1	1
208	0	0	0	0	0	0	0	0	0	0	0	0	0	0	1
204	1	1	1	1	1	1	1	1	1	1	1	1	1	1	1
209	1	1	1	1	1	1	1	1	1	1	1	1	1	1	0
190	0	0	0	0	0	0	0	0	1	1	0	0	0	0	0
187	1	1	1	1	1	1	1	1	1	1	1	1	1	1	1
184	0	0	0	0	0	1	0	1	0	0	0	0	1	1	1
179	1	1	1	1	1	1	1	1	1	1	1	1	1	1	1
170	1	1	1	1	1	1	1	1	1	1	1	1	1	1	1
166	0	0	1	1	1	0	0	0	1	1	0	0	0	0	0
163	0	0	1	0	1	0	0	0	0	0	0	0	0	0	1
160	0	0	0	0	0	0	0	0	0	0	0	0	0	0	0
155	0	0	0	0	0	0	0	0	0	0	0	0	1	1	0
151	0	0	1	0	0	0	1	1	0	0	0	0	0	0	0
149	1	1	1	1	1	1	1	1	1	1	1	1	1	1	1
146	1	1	1	1	1	1	0	1	1	1	1	1	0	0	1
141	0	0	1	1	0	0	0	0	0	0	0	0	0	0	1
138	1	1	1	1	1	1	1	1	1	1	1	1	0	0	0
137	1	1	1	1	1	1	1	1	1	1	1	1	1	1	1
136	0	0	1	0	0	0	1	0	1	1	0	0	1	1	1
134	0	0	0	0	0	0	0	0	0	0	0	0	1	1	0
131	0	0	0	0	0	0	0	0	0	0	0	0	0	0	0
128	1	1	1	1	1	1	1	1	1	1	1	1	1	1	1
123	1	1	1	1	1	1	1	1	1	1	1	1	1	1	1
120	0	0	0	0	0	0	1	1	0	0	0	0	1	1	0
116	1	1	1	1	1	1	1	1	1	1	1	1	1	1	1
112	1	1	1	1	1	1	0	1	1	1	1	1	1	1	1
106	1	1	1	1	1	1	1	1	1	1	1	1	1	1	1
101	1	1	1	1	1	1	1	1	1	1	1	1	1	1	1
98	1	1	1	1	1	1	1	1	1	1	1	1	1	1	1
MT-V-black-384	1	1	1	1	1	1	1	1	1	1	1	1	1	1	1
366	0	0	0	0	0	0	0	1	0	0	0	0	0	0	0
364	0	0	0	0	0	0	0	0	0	0	0	0	0	0	0
360	0	0	0	0	0	0	0	0	0	0	0	0	0	0	0
341	0	0	0	0	0	0	0	0	0	0	0	0	0	0	0
338	0	0	0	0	0	0	1	0	0	0	0	0	0	0	0
332	1	1	1	1	1	1	1	1	1	1	1	1	1	1	1
316	1	1	1	1	1	1	1	0	0	0	1	1	0	0	0
305	0	0	0	0	0	0	0	0	0	0	0	0	0	0	0
298	0	0	0	0	0	0	0	1	0	0	0	0	0	0	1
295	0	0	0	0	0	0	0	0	0	0	0	0	0	0	0
291	0	0	0	0	0	0	0	0	0	0	0	0	0	0	0
289	0	0	0	0	0	0	0	0	0	0	0	0	0	0	0
286	0	0	0	0	0	0	0	0	0	0	0	0	0	0	0
280	0	0	0	0	0	0	0	0	0	0	0	0	0	0	0
275	0	0	0	0	0	0	0	0	0	0	0	0	0	0	0
267	0	0	0	0	0	0	0	0	0	0	0	0	0	0	0
256	0	0	0	0	0	0	0	0	0	0	0	0	0	0	1
253	1	1	1	1	1	1	1	1	1	1	1	1	1	1	1
246	1	1	1	1	1	1	1	1	1	1	1	1	0	1	0
240	0	0	0	0	0	0	0	0	0	0	0	0	0	0	0
235	0	0	0	0	0	0	0	0	0	0	1	1	0	0	0
233	1	1	1	1	1	1	1	1	1	1	1	1	1	1	1
230	1	1	1	1	1	1	1	1	1	1	1	1	1	1	1
223	0	0	0	0	0	0	1	0	0	0	0	0	1	1	0
219	0	0	0	0	0	0	1	0	1	1	0	0	1	1	0
216	1	1	1	1	1	1	1	1	1	1	1	1	1	1	1
212	0	0	0	0	0	0	0	0	0	0	0	0	1	1	1
208	1	1	1	1	1	1	0	0	1	1	1	1	0	0	0
206	0	0	1	1	1	1	1	0	1	1	0	0	0	0	0
203	1	1	0	0	0	0	1	0	0	0	0	0	1	1	0
200	0	0	0	0	0	0	0	0	0	0	0	0	0	0	0
194	0	0	0	0	0	0	1	0	0	0	0	0	1	1	1
191	0	0	0	0	0	0	1	0	0	0	0	0	1	1	1
184	0	0	0	0	0	0	0	0	1	1	0	0	0	0	1
180	0	0	0	0	0	0	0	0	0	0	0	0	0	0	0
176	0	0	1	1	1	1	0	0	0	0	0	0	0	0	0
172	1	1	1	1	1	1	1	1	1	1	1	1	1	1	1
164	0	0	0	0	0	0	0	0	0	0	0	0	1	1	0
160	0	0	0	0	0	0	0	0	0	0	0	0	0	0	0
156	1	1	1	1	1	1	1	1	1	1	1	1	1	1	1
148	1	1	1	1	1	1	1	1	1	1	1	1	1	1	1
145	0	0	0	0	0	0	0	0	0	0	0	0	1	1	0
140	0	0	1	1	0	0	0	0	1	1	0	0	0	0	0
138	0	0	0	0	0	0	0	0	0	0	0	0	1	1	0
136	1	1	1	1	1	1	1	1	1	1	1	1	1	1	1
133	0	0	0	0	0	0	1	0	0	0	0	0	1	1	1
130	1	1	1	1	1	1	1	1	1	1	1	1	1	1	1
127	0	0	0	0	0	0	0	0	0	0	0	0	0	0	0
123	0	0	0	0	0	0	1	1	0	0	0	0	1	1	1
119	0	0	0	0	0	0	1	0	1	1	0	0	1	1	1
113	1	1	1	1	1	1	1	1	1	1	1	1	1	1	1
110	0	0	0	0	0	0	0	0	0	0	0	0	1	1	0
107	0	0	0	0	0	0	0	0	0	0	0	0	0	0	0
105	0	0	1	1	1	1	0	0	1	1	0	0	0	0	0
104	1	1	1	1	1	1	1	1	1	1	1	1	1	1	1
102	0	0	0	0	0	0	0	0	0	0	0	0	1	1	1
100	1	1	1	1	1	1	0	0	1	1	1	1	0	1	0
98	0	0	0	0	0	0	1	0	0	0	0	0	1	1	0
96	1	1	1	1	1	1	1	1	1	1	1	1	0	0	1
92	0	0	0	0	0	0	1	0	0	0	0	0	1	1	1
88	1	1	1	1	1	1	1	1	1	1	1	1	1	1	1
MT-5-blue_412	0	0	0	0	0	0	0	0	0	0	0	0	0	0	0
402	0	0	0	0	0	0	0	0	0	0	0	0	0	0	0
382	0	0	0	0	0	0	0	0	1	1	0	0	0	0	0
378	1	0	1	1	1	1	1	1	1	1	1	1	1	1	1
369	1	0	1	1	1	1	1	1	1	1	1	1	1	1	1
362	1	0	1	1	1	1	1	1	1	1	1	1	1	1	1
351	0	0	0	0	0	0	0	0	1	1	0	0	0	0	0
337	0	0	1	1	0	0	0	0	1	1	0	0	0	0	0
318	1	1	1	1	1	1	1	1	1	1	1	1	1	1	1
312	0	0	0	0	0	0	0	0	0	0	0	0	0	0	0
301	0	0	1	1	0	0	0	1	1	1	0	0	0	0	0
298	0	0	1	1	0	0	0	1	1	1	0	0	0	0	0
289	0	0	0	0	0	0	0	0	0	0	0	0	0	0	0
285	0	0	0	0	1	1	1	0	0	0	0	0	0	0	0
282	0	0	1	1	0	0	0	1	1	1	0	0	0	0	0
278	1	1	1	1	1	1	1	1	1	1	1	1	1	1	1
273	0	0	0	0	0	0	0	0	0	0	0	0	0	0	0
258	0	0	0	0	0	0	1	1	0	0	0	0	1	1	1
256	0	0	0	0	0	0	0	0	0	0	0	0	0	0	0
255	1	0	1	1	1	1	1	1	1	1	1	1	1	1	1
251	0	0	0	0	0	0	0	0	1	1	0	0	0	0	0
247	0	0	0	0	0	0	0	0	0	0	0	0	0	0	0
241	0	0	0	0	0	0	0	0	1	1	0	0	0	0	0
236	1	0	0	0	0	0	0	0	0	0	0	0	0	0	0
231	1	1	1	1	1	1	1	1	1	1	1	1	1	1	1
223	1	0	1	1	1	1	1	1	1	1	1	1	0	0	1
221	1	0	1	1	1	1	1	1	1	1	1	1	1	1	1
217	1	0	1	1	1	1	1	1	1	1	1	1	0	0	1
215	0	0	0	0	0	0	0	0	1	1	0	0	0	0	0
209	1	1	1	1	1	1	1	1	1	1	1	1	1	1	1
204	1	0	1	1	1	1	1	1	1	1	1	1	0	0	1
201	1	1	1	1	1	1	1	1	1	1	1	1	1	1	1
194	1	1	1	1	1	1	1	1	1	1	1	1	1	1	1
189	1	0	0	0	0	0	0	0	1	1	0	0	0	0	0
185	0	0	0	0	0	0	0	0	0	0	0	0	0	0	0
182	1	1	1	1	1	1	1	1	1	1	1	1	1	1	1
174	0	0	0	0	0	0	0	0	0	0	0	0	0	0	0
171	1	1	1	1	1	1	1	1	1	1	1	1	1	1	1
161	0	0	1	1	1	1	1	1	1	1	0	0	1	1	1
155	1	1	1	1	1	1	1	1	1	1	1	1	1	1	1
152	0	0	0	0	0	0	0	0	0	0	0	0	1	1	0
150	0	0	0	0	0	0	0	0	0	0	0	0	1	1	0
147	0	0	0	0	0	0	1	1	0	0	0	0	0	0	1
143	0	0	1	1	0	0	0	0	1	1	0	0	1	1	0
141	0	0	0	0	0	0	0	0	0	0	0	0	0	0	0
139	1	1	1	1	1	1	1	1	1	1	1	1	1	1	1
135	0	0	0	0	1	1	0	1	0	0	0	0	1	1	0
131	1	1	1	1	1	1	1	1	1	1	1	1	1	1	1
126	0	0	1	1	0	0	0	0	1	1	0	0	0	0	0
124	1	0	0	0	1	1	1	1	0	0	1	1	1	1	1
122	1	1	1	1	1	1	1	1	1	1	1	1	1	1	1
120	1	1	1	1	1	1	1	1	1	1	1	1	1	1	1
119	1	1	1	1	1	1	1	1	1	1	1	1	1	1	1
114	1	1	1	1	1	1	1	1	1	1	1	1	1	1	1
110	1	1	1	1	1	1	1	1	1	1	1	1	1	1	1
106	1	1	0	0	0	0	1	1	1	1	0	0	1	1	1
103	1	1	1	1	1	1	1	1	1	1	1	1	1	1	1
98	1	1	1	1	1	1	1	1	1	1	1	1	1	1	1
96	1	1	0	0	0	0	1	1	0	0	0	0	0	0	0
94	1	1	1	1	0	1	1	1	1	1	1	1	1	1	1
90	1	1	1	1	1	1	1	1	1	1	1	1	1	1	1
MT-V-green-372	0	0	0	0	0	0	0	0	0	0	0	0	0	0	0
339	1	1	1	1	1	1	1	1	1	1	1	1	1	1	1
336	0	0	0	0	0	0	0	1	0	0	0	0	0	0	0
330	0	0	0	0	0	0	0	0	0	0	0	0	0	0	1
325	1	1	1	1	1	1	1	1	1	1	1	1	1	1	1
322	0	0	0	0	0	0	0	1	0	0	0	0	0	0	0
318	1	1	1	1	1	1	1	1	1	1	1	1	1	1	1
314	0	0	1	1	1	1	0	0	1	1	1	1	0	0	0
310	0	0	0	0	0	0	1	0	0	0	0	0	1	1	0
302	0	0	0	0	0	0	0	1	0	0	0	0	0	0	0
299	1	0	1	1	1	1	0	1	1	1	1	1	0	0	0
297	0	0	0	0	1	1	0	0	0	0	0	0	0	0	0
291	0	0	1	1	1	1	1	1	1	1	1	1	1	1	0
288	0	0	0	0	1	1	1	1	1	1	1	1	1	1	1
279	1	1	1	1	1	1	1	1	1	1	1	1	0	0	0
276	0	0	0	0	0	0	1	0	0	0	0	0	0	0	0
273	1	1	1	1	1	1	1	1	1	1	1	1	0	0	0
269	0	0	0	0	0	0	1	0	0	0	0	0	1	1	1
259	0	0	0	0	0	0	0	0	0	0	0	0	0	0	0
257	1	0	1	1	1	1	0	0	1	1	1	1	0	0	0
251	1	0	1	1	1	1	0	0	0	0	0	0	0	0	1
245	0	0	0	0	0	0	1	1	0	0	0	0	1	1	0
242	0	0	0	0	0	0	0	0	0	0	0	0	0	0	0
239	0	0	0	0	0	0	0	0	0	0	0	0	1	1	1
234	1	1	0	0	0	0	0	0	1	1	1	1	0	0	0
229	1	0	1	1	0	0	0	0	0	0	0	0	1	1	0
219	1	0	0	0	0	0	0	0	1	1	1	1	0	0	0
215	1	0	0	0	0	0	0	0	1	1	1	1	0	0	0
210	0	0	0	0	0	0	0	0	0	0	0	0	1	1	1
208	0	0	0	0	0	0	0	0	0	0	0	0	1	1	1
205	0	0	0	0	0	0	0	0	0	0	0	0	0	0	0
203	1	0	1	1	1	1	0	0	1	1	1	1	0	0	0
201	0	0	0	0	0	0	0	0	0	0	0	0	0	0	0
199	1	0	1	1	1	1	0	0	1	1	1	1	1	1	0
196	1	1	0	0	0	0	0	0	0	0	0	0	0	0	0
194	1	0	0	0	0	0	1	0	0	0	0	0	1	1	1
190	1	1	0	0	0	0	0	0	0	0	0	0	0	0	0
187	0	0	0	0	0	0	0	0	0	0	0	0	1	1	0
185	1	1	0	0	0	0	0	0	0	0	0	0	0	0	0
183	1	1	0	0	0	0	0	0	0	0	0	0	0	0	0
181	0	0	0	0	0	0	1	0	0	0	0	0	0	0	0
175	1	1	0	0	0	0	0	0	0	0	1	1	0	0	0
173	1	1	1	1	1	1	0	0	1	1	1	1	1	1	0
166	0	0	0	0	0	0	0	1	0	0	0	0	1	1	1
162	1	1	1	1	1	1	0	0	0	0	1	1	0	0	0
158	0	1	0	0	0	0	1	1	0	0	0	0	1	1	1
156	0	0	1	1	0	0	0	0	1	1	0	0	0	0	0
154	1	1	1	1	1	1	0	0	1	1	1	1	1	1	1
152	0	0	0	0	0	0	1	0	0	0	0	0	1	1	0
150	1	1	0	0	0	0	0	0	0	0	0	0	0	0	0
148	0	0	0	0	0	0	1	1	0	0	0	0	1	1	0
141	1	1	1	1	1	1	1	1	0	0	0	0	1	1	1
140	1	1	1	1	1	1	1	1	1	1	1	1	1	1	1
131	0	0	0	0	0	0	0	0	0	0	0	0	0	0	0
130	0	0	0	0	0	0	0	0	0	0	0	0	0	0	0
126	0	0	0	0	0	0	0	1	0	0	0	0	0	0	1
123	1	0	1	1	1	1	1	1	1	1	1	1	1	1	1
120	0	0	0	0	0	0	1	1	0	0	0	0	1	1	1
118	0	0	0	0	0	0	0	0	0	0	0	0	1	1	0
116	0	0	1	1	1	1	1	1	0	0	0	0	1	1	1
114	1	1	0	0	1	1	0	0	0	0	1	1	0	0	1
111	0	1	0	0	0	0	0	0	0	0	0	0	1	1	0
107	1	1	1	1	1	1	1	1	1	1	1	1	0	0	0
104	1	1	1	1	1	1	1	1	0	0	1	1	1	1	1
103	1	1	1	1	1	1	0	1	1	1	1	1	0	0	1
102	0	0	0	0	0	0	1	1	0	0	0	0	1	1	1
99	0	0	1	1	0	0	0	0	1	1	0	0	0	0	0
97	0	0	0	0	0	0	1	0	0	0	0	0	1	1	0
96	0	0	0	0	0	0	1	0	0	0	0	0	1	1	0
93	1	1	1	1	1	1	1	1	1	1	1	1	1	1	1
91	0	0	0	0	0	0	0	0	1	1	0	0	0	0	0
89	1	1	1	1	1	1	1	1	1	1	1	1	1	1	0
MT-I-blue-495	1	1	1	1	1	1	1	1	1	1	1	1	1	1	1
453	1	1	1	1	1	1	1	1	1	1	1	1	1	1	1
436	1	1	1	1	1	1	1	1	1	1	1	1	1	1	1
420	1	1	1	1	1	1	1	1	1	1	1	1	1	1	1
408	1	1	1	1	1	1	1	1	1	1	1	1	1	1	1
383	1	1	1	1	1	1	1	1	1	1	1	1	1	1	1
375	1	1	1	1	1	1	1	1	1	1	1	1	1	1	1
368	1	1	1	1	1	1	1	1	1	1	1	1	1	1	1
353	1	1	1	1	1	1	1	1	1	1	1	1	1	1	1
333	0	0	0	0	0	0	0	0	0	0	0	0	0	0	0
330	1	1	1	1	1	1	1	1	1	1	1	1	1	1	1
313	1	1	1	1	1	1	1	1	1	1	1	1	1	1	1
307	0	0	0	0	0	0	1	0	0	0	0	0	1	1	1
305	1	1	1	1	1	1	1	1	1	1	1	1	1	1	1
299	1	1	1	1	1	1	1	1	1	1	1	1	1	1	1
291	1	1	1	1	1	1	1	1	1	1	1	1	1	1	1
289	1	1	1	1	1	1	1	1	1	1	1	1	1	1	1
280	1	1	1	1	1	1	1	1	1	1	1	1	1	1	1
276	0	0	1	1	0	0	0	0	1	1	1	1	1	0	0
272	1	1	1	1	1	1	1	1	1	1	1	1	1	1	1
269	1	1	1	1	1	1	1	1	1	1	1	1	1	1	1
268	0	0	0	0	0	0	0	0	0	0	0	0	0	0	1
267	0	0	1	1	0	0	0	0	1	1	0	0	0	0	0
263	0	0	0	0	0	0	1	0	0	0	0	0	1	1	0
261	1	1	1	1	1	1	1	1	1	1	1	1	1	1	1
254	1	1	1	1	1	1	1	1	1	1	1	1	1	1	1
249	0	0	0	0	0	0	1	0	0	0	0	0	1	1	1
242	1	1	1	1	1	1	1	1	1	1	1	1	1	1	1
228	1	1	1	1	1	1	1	1	1	1	1	1	1	1	1
226	1	1	1	1	1	1	1	1	1	1	1	1	1	1	1
218	0	1	0	0	0	0	0	0	0	0	0	0	0	0	0
209	0	0	0	0	0	0	0	0	0	0	0	0	0	0	0
206	1	1	1	1	1	1	1	1	1	1	1	1	1	1	1
204	1	1	1	1	1	1	1	1	1	1	1	1	1	1	1
197	0	0	0	0	0	0	1	0	0	0	0	0	1	1	0
194	0	1	1	1	0	0	0	0	1	1	0	0	0	0	0
189	0	0	0	0	0	0	0	0	0	0	0	0	0	0	1
187	0	0	0	0	0	0	0	0	0	0	0	0	0	0	0
185	1	1	1	1	1	1	1	1	1	1	1	1	1	1	1
184	1	1	1	1	1	1	1	1	1	1	1	1	1	1	1
183	1	1	1	1	1	1	1	1	0	0	1	1	0	0	1
179	1	1	1	1	1	1	1	1	1	1	1	1	1	1	1
177	1	1	1	1	1	1	1	1	1	1	1	1	1	1	1
174	1	1	0	0	0	0	0	0	0	0	1	1	1	1	1
173	0	0	0	0	0	0	0	0	0	0	0	0	0	0	0
172	0	0	0	0	0	0	0	0	0	0	0	0	0	0	1
170	1	1	0	0	0	0	1	0	1	1	1	1	1	1	1
169	0	0	0	0	0	0	1	0	0	0	0	0	1	1	0
166	0	0	0	0	0	0	0	0	0	0	0	0	1	1	0
164	1	1	1	1	1	1	1	1	1	1	1	1	1	1	1
163	1	1	1	1	1	1	1	1	1	1	1	1	1	1	1
162	1	1	1	1	1	1	1	1	1	1	1	1	1	1	1
154	0	1	1	1	1	1	1	1	1	1	1	1	1	1	1
152	0	0	1	1	0	0	0	0	1	1	1	1	0	0	0
150	0	0	0	0	0	0	1	1	0	0	0	0	1	1	1
148	1	1	1	1	1	1	1	1	1	1	1	1	1	1	1
146	0	0	0	0	0	0	0	0	0	0	0	0	0	0	0
143	1	1	1	1	1	1	1	1	1	1	1	1	0	0	0
140	1	1	1	1	1	1	1	1	1	1	1	1	1	1	1
137	0	0	1	1	0	0	0	0	1	1	0	0	0	0	1
135	0	0	1	1	0	0	0	0	1	1	1	1	0	0	0
133	1	1	1	1	1	1	1	1	1	1	1	1	1	1	1
131	1	1	1	1	1	1	1	1	1	1	1	1	1	1	1
130	1	1	1	1	1	1	1	1	1	1	1	1	1	1	1
128	0	0	0	0	0	0	0	0	0	0	0	0	1	1	1
127	0	0	1	1	0	0	0	0	1	1	0	0	0	0	0
125	1	1	1	1	1	1	1	1	1	1	1	1	1	1	1
123	1	1	1	1	1	1	1	1	1	1	1	1	1	1	1
121	1	1	1	1	1	1	1	1	1	1	1	1	1	1	1
118	0	0	0	0	0	0	0	0	0	0	0	0	1	1	0
115	0	0	0	0	0	0	1	0	0	0	0	0	0	0	0
114	1	1	1	1	1	1	1	1	0	0	0	0	0	0	0
112	1	1	1	1	1	1	1	1	1	1	1	1	1	1	1
110	0	0	0	0	0	0	0	0	0	0	0	0	1	1	0
108	1	1	1	1	1	1	1	1	1	1	1	1	1	1	1
105	1	1	0	0	0	0	1	1	0	0	0	0	0	0	1
103	0	1	1	1	1	1	1	0	1	1	1	1	1	1	1
99	0	0	0	0	0	0	0	0	0	0	0	0	0	0	1
97	0	0	0	0	0	0	0	0	0	0	0	0	1	1	0
94	1	1	1	1	1	1	1	1	1	1	1	1	1	1	1
90	1	1	1	1	1	1	1	1	1	1	1	1	1	1	1
MT-I-black-364	1	1	1	1	1	1	1	1	1	1	1	1	1	1	1
356	1	1	1	1	1	1	1	1	1	1	1	1	1	1	1
353	0	0	0	0	0	0	0	0	0	0	0	0	0	0	1
347	0	1	0	0	0	0	0	0	0	0	1	1	0	0	0
339	1	1	1	1	0	0	0	0	1	1	1	1	0	0	0
329	0	0	0	0	0	0	0	0	0	0	0	0	0	0	0
328	0	0	0	0	0	0	0	0	0	0	0	0	0	0	0
326	0	0	0	0	0	0	0	0	0	0	0	0	1	1	0
315	1	1	1	1	1	1	1	1	1	1	1	1	0	0	0
314	0	0	0	0	0	0	0	0	0	0	0	0	0	0	1
302	1	1	1	1	1	1	1	1	1	1	1	1	1	1	1
290	1	1	1	1	1	1	1	1	1	1	1	1	0	0	0
287	1	1	1	1	1	1	1	1	1	1	1	1	0	0	0
281	1	1	1	1	1	1	1	1	1	1	1	1	1	1	1
278	0	0	1	1	0	0	0	0	1	1	0	0	0	0	0
271	0	0	0	0	0	0	0	0	0	0	0	0	1	1	1
261	0	0	0	0	0	0	0	0	0	0	0	0	0	0	1
260	1	1	1	1	1	1	1	1	1	1	1	1	1	1	1
257	0	0	0	0	0	0	1	0	0	0	0	0	1	1	1
256	0	0	0	0	0	0	0	0	0	0	0	0	1	1	0
251	0	0	0	0	0	0	0	0	0	0	0	0	1	1	0
248	1	1	1	1	1	1	1	1	1	1	1	1	0	0	0
240	1	1	1	1	1	1	1	1	1	1	1	1	0	0	0
236	0	0	0	0	0	0	1	0	0	0	0	0	1	1	0
235	1	1	1	1	1	1	1	1	1	1	1	1	1	1	1
232	1	1	1	1	1	1	1	1	1	1	1	1	0	0	0
227	1	1	1	1	1	1	1	1	1	1	1	1	1	1	1
221	0	0	1	1	1	1	1	0	1	1	1	1	1	1	1
218	0	0	0	0	0	0	0	0	0	0	0	0	0	0	1
217	0	0	0	0	0	0	1	0	1	1	1	1	0	0	0
213	0	0	0	0	0	0	0	0	0	0	0	0	1	1	0
209	1	1	1	1	1	1	1	1	1	1	1	1	1	1	1
208	1	1	1	1	1	1	1	1	1	1	1	1	1	1	1
204	0	0	0	0	0	0	1	0	0	0	0	0	0	0	0
201	1	1	1	1	1	1	1	1	1	1	1	1	1	1	1
198	1	1	1	1	1	1	1	1	1	1	1	1	1	1	1
195	0	0	0	0	0	0	0	0	0	0	0	0	0	0	0
191	1	1	1	1	1	1	1	1	1	1	1	1	0	0	0
187	0	0	0	0	0	0	1	1	0	0	0	0	0	0	0
183	1	1	1	1	1	1	1	1	1	1	1	1	1	1	1
177	0	1	0	0	1	1	0	0	0	0	0	0	1	1	0
176	0	0	0	0	0	0	1	0	0	0	0	0	0	0	1
172	1	1	1	1	1	1	1	1	1	1	1	1	1	1	1
169	0	0	0	0	0	0	1	0	0	0	0	0	1	1	1
165	1	1	1	1	1	1	1	1	1	1	1	1	0	0	0
162	1	1	0	0	0	0	1	0	1	1	1	1	1	1	1
158	1	1	1	1	1	1	1	1	1	1	1	1	1	1	1
156	1	1	1	1	1	1	1	1	1	1	1	1	1	1	1
153	1	1	1	1	1	1	1	1	1	1	1	1	0	0	0
151	1	1	1	1	1	1	1	1	1	1	1	1	1	1	1
149	1	1	1	1	1	1	1	1	1	1	1	1	1	1	1
148	1	1	1	1	1	1	1	1	1	1	1	1	0	0	0
147	0	0	0	0	0	0	0	0	0	0	0	0	0	0	1
146	0	0	0	0	0	0	1	0	0	0	0	0	0	0	0
140	0	0	0	0	0	0	1	0	0	0	0	0	1	1	0
138	0	0	0	0	0	0	1	0	0	0	0	0	0	0	0
135	0	0	0	0	0	0	1	0	0	0	0	0	0	0	1
123	1	1	1	1	1	1	1	1	1	1	1	1	1	1	1
121	1	1	1	1	1	1	1	1	1	1	1	1	1	1	1
120	1	1	1	1	1	1	1	1	1	1	1	1	1	1	1
116	0	0	0	0	0	0	1	0	0	0	0	0	1	1	0
115	1	1	1	1	1	1	1	1	1	1	1	1	0	0	0
114	0	0	0	0	0	0	1	0	0	0	0	0	1	1	0
110	0	0	1	1	0	0	1	1	1	1	0	0	1	1	0
109	0	0	0	0	0	0	0	0	0	0	0	0	1	1	1
108	0	0	0	0	0	0	0	0	1	1	0	0	0	0	1
107	0	0	0	0	0	0	0	0	0	0	0	0	0	0	1
106	1	1	1	1	1	1	1	1	1	1	1	1	1	1	1
105	1	1	1	1	1	1	1	1	1	1	1	1	1	1	0
104	0	0	0	0	0	0	1	0	0	0	0	0	1	1	0
103	0	0	0	0	0	0	1	0	1	1	1	1	0	0	0
100	1	1	1	1	1	1	1	1	1	1	1	1	1	1	1
96	0	0	0	0	0	0	1	0	0	0	0	0	0	0	0
95	0	0	0	0	0	0	0	0	1	1	1	1	0	0	0
92	0	1	0	0	0	0	1	0	1	1	1	1	0	0	0
91	1	1	1	1	1	1	1	1	1	1	1	1	1	1	1
87	1	1	1	1	1	1	1	1	1	1	1	1	1	1	1
MT-I-green-385	1	1	1	1	1	1	0	1	1	1	1	1	0	0	0
373	1	1	1	1	1	1	0	0	1	1	1	1	0	0	0
355	0	0	0	0	0	0	0	0	0	0	0	0	0	0	1
340	1	1	0	0	0	0	0	0	0	0	0	0	0	0	0
332	0	0	0	0	0	0	0	0	0	0	0	0	0	0	0
315	1	1	1	1	1	1	1	1	1	1	1	1	0	0	0
297	1	1	1	1	1	1	1	1	1	1	1	1	0	0	0
291	1	1	1	1	1	1	1	1	1	1	1	1	1	1	1
276	0	0	0	0	0	0	1	1	0	0	0	0	0	0	0
258	1	1	1	1	1	1	1	1	1	1	1	1	0	0	1
255	1	0	1	1	1	1	1	1	1	1	1	1	0	0	0
246	0	0	0	0	0	0	1	1	0	0	0	0	1	1	0
238	0	0	1	1	1	1	1	1	1	1	1	1	1	1	1
229	1	1	1	1	0	0	0	0	1	1	1	1	0	0	0
219	1	1	1	1	1	1	1	1	1	1	1	1	0	0	1
217	0	0	0	0	0	0	0	0	0	0	0	0	1	1	0
213	1	1	1	1	1	1	1	1	1	1	1	1	0	0	1
206	1	1	1	1	1	1	1	1	1	1	1	1	1	1	1
205	1	1	1	1	1	1	1	1	1	1	1	1	1	1	0
201	1	1	1	1	1	1	0	0	1	1	1	1	0	0	0
200	0	0	0	0	0	0	0	1	0	0	0	0	1	1	1
199	1	1	1	1	1	1	1	1	1	1	1	1	1	1	1
197	1	1	1	1	1	1	1	1	1	1	1	1	0	0	0
196	0	0	0	0	0	0	1	1	0	0	0	0	1	1	0
192	1	1	1	1	1	1	0	1	1	1	1	1	0	0	1
190	1	1	1	1	1	1	0	1	1	1	1	1	0	0	0
189	1	1	1	1	1	1	1	1	1	1	1	1	1	1	0
187	1	1	0	0	1	1	1	1	0	0	1	1	1	1	1
184	1	1	1	1	1	1	0	1	1	1	1	1	1	1	0
182	0	0	0	0	0	0	1	1	0	0	0	0	0	0	0
181	1	1	1	1	1	1	1	1	1	1	1	1	0	0	0
178	1	1	1	1	1	1	1	0	1	1	1	1	0	0	0
177	1	1	1	1	1	1	1	0	1	1	1	1	0	0	0
172	1	1	1	1	1	1	0	1	1	1	1	1	0	0	0
165	0	0	0	0	0	0	1	1	0	0	0	0	0	1	1
164	1	1	1	1	1	1	1	1	1	1	1	1	1	1	1
161	1	1	1	1	1	1	1	1	1	1	1	1	0	0	1
160	1	1	1	1	1	1	1	1	1	1	1	1	0	0	1
158	0	0	0	0	0	0	0	0	0	0	0	0	0	0	1
157	0	0	0	0	0	0	1	0	0	0	0	0	1	1	0
156	0	0	0	0	0	0	1	0	0	0	0	0	1	1	0
151	1	1	1	1	1	1	1	1	1	1	1	1	1	1	0
150	1	1	1	1	1	1	1	0	1	1	1	1	1	1	0
148	0	0	0	0	0	0	1	1	0	0	0	0	0	0	1
147	1	1	1	1	1	1	0	0	0	0	0	0	0	0	0
144	0	0	0	0	0	0	0	0	0	0	0	0	0	0	1
142	1	1	1	1	1	1	1	1	1	1	1	1	0	0	0
141	1	1	1	1	1	1	0	1	1	1	1	1	0	0	0
139	1	1	1	1	1	1	1	1	1	1	1	1	0	0	1
135	1	1	1	1	1	1	1	1	1	1	1	1	1	1	1
134	1	1	1	1	1	1	1	1	1	1	1	1	1	1	1
131	0	0	1	1	1	1	0	0	1	1	1	1	0	0	1
130	0	0	1	1	0	0	1	1	1	1	0	0	1	1	0
128	1	1	0	0	0	0	1	1	0	0	0	0	1	1	0
127	0	0	0	0	0	0	0	0	0	0	0	0	0	0	1
125	1	1	0	0	0	0	0	0	1	1	1	1	1	1	1
123	1	1	1	1	1	1	1	1	1	1	1	1	1	1	1
122	0	0	0	0	0	0	0	0	0	0	0	0	0	0	0
121	1	1	1	1	1	1	1	1	0	0	0	0	1	1	0
120	1	1	1	1	1	1	1	1	1	1	1	1	1	1	1
117	1	1	1	1	1	1	1	1	0	0	1	1	1	1	0
108	0	0	0	0	0	0	1	1	0	0	0	0	1	1	1
105	0	0	0	0	0	0	1	1	0	0	0	0	1	1	1
103	0	0	0	0	0	0	1	1	0	0	0	0	1	1	1
102	1	1	1	1	1	1	1	1	1	1	1	1	1	1	1
100	0	1	0	0	0	0	1	1	0	0	0	0	1	1	0
99	0	1	0	0	0	0	1	0	0	0	0	0	1	1	0
94	0	1	0	0	0	0	0	0	0	0	0	0	0	0	1
92	0	1	0	0	0	0	1	0	0	0	0	0	0	0	1
91	1	1	1	1	1	1	0	1	1	1	1	1	1	1	1
MT-II-green-442	1	1	1	1	1	1	1	1	1	1	1	1	1	1	1
398	1	1	1	1	1	1	0	1	0	0	1	1	0	0	1
367	1	1	0	0	0	0	0	0	0	0	0	0	0	0	1
336	1	1	0	0	0	0	0	0	0	0	0	0	0	0	0
330	1	1	1	1	1	1	1	1	1	1	1	1	1	1	1
324	0	0	0	0	0	0	0	0	0	0	0	0	0	0	1
321	1	1	1	1	1	1	1	1	1	1	0	0	0	0	0
296	0	0	0	0	0	0	0	1	0	0	0	0	1	1	0
293	1	1	0	0	0	0	0	0	0	0	1	1	0	0	1
292	0	0	0	0	0	0	0	0	0	0	0	0	1	1	0
291	1	1	1	1	1	1	0	0	1	1	1	1	0	0	0
286	1	1	1	1	0	0	1	1	0	0	0	1	1	1	1
278	1	1	1	1	1	1	1	1	0	0	1	1	0	0	0
277	0	0	0	0	0	0	1	1	0	0	0	0	0	0	0
275	0	0	0	0	0	0	0	0	0	0	0	0	0	0	0
259	1	1	1	1	1	1	1	1	0	0	1	1	0	0	0
253	0	0	0	0	0	0	0	0	0	0	0	0	1	1	0
249	1	1	1	1	1	1	1	1	1	1	1	1	1	1	1
247	1	1	1	1	1	1	0	0	0	0	1	1	1	1	1
238	0	0	0	0	0	0	1	1	0	0	0	0	1	1	1
225	0	0	0	0	0	0	0	0	0	0	0	0	1	1	0
220	1	1	1	1	1	1	1	1	1	1	1	1	0	0	1
218	1	1	1	1	1	1	0	1	1	1	1	1	0	0	0
216	0	0	1	1	0	0	1	1	1	1	1	1	1	1	1
210	1	1	0	0	0	0	0	0	0	0	0	0	0	0	0
208	1	1	1	1	1	1	1	1	1	1	1	1	1	1	1
201	1	1	1	1	1	1	1	1	1	1	1	1	1	1	1
198	1	1	0	0	0	0	0	0	0	0	0	0	0	0	0
196	0	0	0	0	0	0	0	0	0	0	0	0	1	1	0
191	1	1	1	1	1	1	1	1	1	1	1	1	1	1	1
190	1	1	1	1	1	1	0	0	1	1	1	1	0	0	0
187	0	0	0	0	0	0	1	0	0	0	0	0	1	1	1
182	1	1	1	1	1	1	1	1	1	1	1	1	0	0	1
180	1	1	1	1	1	1	1	1	1	1	1	1	0	0	0
177	0	0	0	0	0	0	0	0	0	0	0	0	0	0	0
174	1	1	1	1	1	1	1	1	1	1	1	1	0	0	1
171	1	1	1	1	1	1	1	1	0	0	1	1	1	1	1
169	1	1	0	0	1	1	0	1	0	0	0	0	1	1	0
166	1	1	1	1	1	1	1	1	1	1	1	1	1	1	1
161	0	0	1	1	0	0	1	0	1	1	0	0	1	1	1
158	0	0	1	1	1	1	1	0	1	1	1	1	1	1	0
156	1	1	1	1	1	1	1	1	1	1	1	1	0	0	1
151	0	0	0	0	0	0	0	0	0	0	0	0	1	1	0
150	0	0	0	0	0	0	0	0	0	0	0	0	0	0	1
147	0	0	0	0	0	0	1	1	0	0	0	0	1	1	1
145	0	0	1	1	0	0	0	0	1	1	1	1	0	0	0
142	1	1	1	1	1	1	0	1	0	0	1	1	1	1	1
138	0	0	0	0	0	0	1	1	0	0	0	0	1	1	1
133	1	1	1	1	1	1	1	1	1	1	1	1	1	1	1
129	0	0	0	0	0	0	1	0	0	0	0	0	1	1	0
126	0	0	0	0	0	0	0	1	0	0	0	0	0	0	1
124	0	0	0	0	0	0	1	0	0	0	0	0	1	1	1
123	1	1	1	1	1	1	1	1	1	1	1	1	1	1	1
120	0	0	0	0	0	0	1	1	0	0	0	0	1	1	0
119	1	1	1	1	1	1	0	1	1	1	1	1	1	1	1
118	1	1	0	0	0	0	0	0	0	0	0	0	0	0	0
117	0	0	0	0	0	0	1	0	0	0	0	0	1	1	0
116	1	1	1	1	1	1	1	1	1	1	1	1	1	1	1
114	0	0	1	1	1	1	1	1	1	1	1	1	1	1	1
113	1	1	1	1	1	1	1	1	1	1	1	1	0	0	1
111	1	1	0	0	1	1	1	1	0	0	1	1	1	1	1
109	1	1	1	1	1	1	1	1	1	1	1	1	0	0	0
108	0	0	1	1	0	0	0	0	1	1	1	1	0	0	0
106	0	0	0	0	0	0	0	0	0	0	0	0	1	1	1
103	1	1	1	1	1	1	1	1	1	1	1	1	1	1	1
101	0	0	0	0	0	0	1	1	1	1	0	0	0	0	1
99	1	1	1	1	1	1	1	1	1	1	1	1	1	1	1
98	1	1	1	1	1	1	1	1	1	1	1	1	1	1	1
97	0	0	1	1	1	1	0	0	1	1	1	1	0	0	0
95	0	0	1	1	1	1	0	0	1	1	1	1	0	0	0
93	1	1	1	1	1	1	1	1	0	0	1	1	0	0	0
91	0	0	0	0	0	0	0	1	0	0	0	0	0	0	1
MT-II-blue-447	1	1	1	1	1	1	1	1	1	1	1	1	1	1	1
445	1	1	1	1	1	1	1	1	1	1	1	1	1	1	1
436	1	1	1	1	1	1	1	1	1	1	1	1	1	1	1
434	0	0	0	0	0	0	0	0	0	0	0	0	0	0	0
431	0	0	1	1	0	0	0	0	1	1	1	1	0	0	0
388	1	1	1	1	1	1	1	1	1	1	1	1	0	0	0
389	1	1	1	1	1	1	1	1	0	0	1	1	1	1	1
387	0	0	1	1	0	0	0	0	1	1	1	1	0	0	0
385	1	1	1	1	1	1	1	1	0	0	0	0	1	1	1
380	1	1	1	1	1	1	1	1	1	1	1	1	1	1	1
375	1	1	1	1	1	1	1	1	1	1	1	1	1	1	1
365	1	1	1	1	1	1	1	1	1	1	1	1	1	1	1
357	1	1	1	1	1	1	1	1	0	0	1	1	1	1	1
354	1	1	1	1	1	1	1	1	1	1	1	1	1	1	1
345	1	1	1	1	1	1	1	1	1	1	1	1	1	1	1
319	0	0	0	0	0	0	0	0	0	0	0	0	1	1	1
315	1	1	1	1	1	1	1	1	1	1	1	1	1	1	1
300	1	1	1	1	1	1	1	1	1	1	1	1	1	1	1
298	0	0	1	1	0	0	0	0	1	1	0	0	0	0	0
289	1	1	1	1	1	1	1	1	0	0	1	1	1	1	1
285	1	1	1	1	1	1	1	1	1	1	1	1	1	1	1
282	1	1	0	0	0	0	1	1	0	0	0	0	1	1	0
281	1	1	1	1	1	1	1	1	1	1	1	1	1	1	1
278	0	0	0	0	0	0	0	1	0	0	0	0	0	0	0
255	0	0	0	0	0	0	0	0	0	0	0	0	0	0	1
249	0	0	0	0	0	0	1	1	0	0	0	0	1	1	1
244	0	0	0	0	0	0	0	0	0	0	0	0	1	1	0
232	1	1	1	1	1	1	1	1	1	1	1	1	1	1	1
229	1	1	0	0	1	1	1	1	0	0	0	0	1	1	1
226	1	1	1	1	1	1	1	1	1	1	1	1	1	1	1
224	1	1	1	1	1	1	1	1	0	0	1	1	1	1	1
222	0	0	0	0	0	0	1	0	0	0	0	0	0	0	0
219	1	1	1	1	1	1	1	1	1	1	1	1	1	1	1
215	1	1	1	1	1	1	1	1	1	1	1	1	1	1	1
214	1	1	1	1	1	1	1	1	1	1	1	1	1	1	1
213	1	1	1	1	1	1	1	1	1	1	1	1	1	1	1
209	0	0	1	1	0	0	0	0	0	0	0	0	1	1	0
206	1	1	0	0	1	1	1	1	1	1	1	1	1	1	1
203	0	0	1	1	0	0	0	0	1	1	1	1	0	0	0
200	1	1	1	1	1	1	1	1	1	1	1	1	1	1	1
199	1	1	1	1	1	1	1	1	1	1	1	1	0	0	0
193	0	0	1	1	0	0	0	0	0	0	0	0	0	0	0
191	1	1	1	1	1	1	1	1	1	1	1	1	1	1	1
187	0	0	0	0	0	0	1	1	1	1	0	0	1	1	1
185	0	0	1	1	1	0	0	0	1	1	1	1	0	0	0
183	1	1	1	1	1	1	1	1	1	1	1	1	1	1	1
181	1	1	1	1	1	1	1	1	1	1	1	1	1	1	1
179	1	1	1	1	1	1	1	1	1	1	1	1	1	1	1
170	1	1	1	1	1	1	1	1	1	1	1	1	1	1	1
168	0	0	0	0	0	0	0	0	0	0	0	0	1	1	0
166	1	1	1	1	0	0	0	0	1	1	1	1	0	0	0
164	0	0	0	0	0	0	0	0	0	0	0	0	1	1	0
160	0	0	0	0	0	0	1	0	1	1	0	0	1	1	1
153	0	0	1	1	0	0	1	0	1	1	0	0	1	1	1
148	1	1	1	1	1	1	1	1	1	1	1	1	1	1	1
143	1	1	1	1	1	1	1	1	1	1	1	1	1	1	1
140	1	1	1	1	1	1	1	1	1	1	1	1	1	1	1
137	0	0	0	0	0	0	1	1	0	0	0	0	1	1	0
136	0	0	0	0	0	0	0	0	1	1	0	0	0	0	0
135	1	1	1	1	1	1	1	1	1	1	1	1	1	1	1
131	1	1	1	1	1	1	1	1	1	1	1	1	1	1	1
130	1	1	1	1	1	1	1	1	1	1	1	1	1	1	1
128	0	0	1	1	1	1	0	0	1	1	1	1	0	0	0
125	1	1	0	0	1	1	1	1	1	1	1	1	1	1	1
121	0	0	1	1	0	0	0	0	1	1	0	0	0	0	0
120	1	1	1	1	1	1	1	1	1	1	1	1	1	1	1
119	1	1	1	1	1	1	1	1	1	1	1	1	1	1	1
118	1	1	1	1	1	1	1	1	1	1	1	1	1	1	1
117	0	0	0	0	0	0	0	0	0	0	0	0	1	1	0
115	0	0	1	1	0	0	0	0	1	1	1	1	0	0	0
114	1	1	1	1	1	1	1	1	1	1	1	1	1	1	0
112	1	1	1	1	1	1	1	1	1	1	1	1	1	1	1
107	1	1	1	1	1	1	1	1	1	1	1	1	1	1	1
104	1	1	1	1	1	1	1	1	1	1	1	1	1	1	1
103	0	0	1	1	0	0	0	0	1	1	1	1	0	0	1
99	1	1	1	1	1	1	1	1	1	1	1	1	1	1	1
97	0	0	1	0	0	0	0	0	1	1	0	0	0	0	0
94	1	1	1	1	1	1	1	1	1	1	1	1	1	1	1
92	1	1	1	1	1	1	1	1	1	1	1	1	1	1	1
89	0	0	0	0	0	0	0	0	0	0	0	0	1	1	1
MT-II-black-503	1	1	1	1	1	1	0	0	1	1	1	1	0	0	0
471	1	1	1	1	1	1	1	1	1	1	1	1	1	1	1
442	1	1	1	1	1	1	1	1	1	1	1	1	0	0	0
435	1	1	1	1	1	1	1	1	1	1	1	1	1	1	0
426	1	1	1	1	1	1	1	1	1	1	1	1	0	0	0
421	1	1	1	1	1	1	1	1	1	1	1	1	1	1	1
396	0	0	1	1	0	0	0	0	1	1	0	0	0	0	0
385	1	1	1	1	1	1	1	1	1	1	1	1	1	1	1
377	1	1	1	1	1	1	1	1	1	1	1	1	1	1	1
368	0	0	0	0	0	0	0	0	0	0	0	0	0	0	1
361	1	1	1	1	1	1	1	1	1	1	1	1	0	0	0
342	1	1	1	1	1	1	1	1	1	1	1	1	1	1	1
334	0	0	0	0	0	0	0	0	0	0	0	0	1	1	1
332	1	1	1	1	0	0	0	0	1	1	1	1	1	1	1
315	1	1	1	1	1	1	1	1	1	1	1	1	0	0	0
308	0	0	1	1	0	0	1	0	0	0	0	0	0	0	0
306	1	1	1	1	1	1	1	1	1	1	1	1	1	1	1
302	1	1	1	1	1	1	1	1	1	1	1	1	1	1	1
299	1	1	1	1	1	1	1	1	1	1	1	1	1	1	1
281	1	1	1	1	0	0	0	0	1	1	1	1	0	0	0
276	0	0	1	1	0	0	1	0	1	1	1	1	1	1	1
267	1	1	1	1	1	1	1	1	1	1	1	1	1	1	1
265	1	1	1	1	1	1	1	1	1	1	1	1	1	1	1
262	0	0	1	1	0	0	0	0	1	1	0	0	0	0	0
260	1	1	1	1	1	1	1	1	1	1	1	1	1	1	1
257	0	0	0	0	0	0	1	1	0	0	0	0	1	1	1
249	1	1	1	1	1	1	1	1	1	1	1	1	1	1	1
246	1	1	1	1	1	1	1	1	0	0	1	1	0	0	0
243	0	0	0	0	0	0	1	0	0	0	0	0	1	1	1
234	1	1	1	1	1	1	1	1	1	1	1	1	1	1	1
230	1	1	1	1	1	1	1	1	1	1	1	1	1	1	1
227	1	1	1	1	1	1	1	1	1	1	1	1	1	1	1
219	0	0	0	0	0	0	1	0	0	0	0	0	1	1	1
213	1	1	1	1	1	1	1	1	1	1	1	1	1	1	1
208	0	0	1	1	0	0	0	0	0	0	0	0	0	0	0
206	0	0	0	0	0	0	0	0	0	0	0	0	0	0	0
199	1	1	1	1	1	1	1	1	1	1	1	1	1	1	1
197	1	1	1	1	1	1	1	1	1	1	1	1	1	1	1
195	1	1	1	1	1	1	1	1	1	1	1	1	1	1	1
191	1	1	1	1	1	1	1	1	1	1	1	1	1	1	1
185	0	0	1	1	1	0	0	0	1	1	0	0	0	0	0
184	1	1	1	1	1	1	1	1	1	1	1	1	1	1	1
183	1	1	1	1	1	1	1	1	1	1	1	1	0	0	0
175	0	0	1	1	0	0	1	0	1	1	0	0	1	1	1
173	1	1	1	1	1	1	1	1	1	1	1	1	1	1	1
172	0	0	0	0	0	0	0	0	0	0	0	0	1	1	0
170	1	1	1	1	1	1	1	1	1	1	1	1	1	1	1
166	1	1	1	1	1	1	1	1	1	1	1	1	1	1	1
161	0	0	0	0	0	0	0	0	0	0	0	0	1	1	1
159	1	1	1	1	1	1	1	1	1	1	1	1	1	1	1
155	0	0	0	0	0	0	0	0	0	0	0	0	1	1	1
154	0	0	0	0	0	0	0	0	0	0	0	0	1	1	0
153	0	0	1	1	0	0	0	1	0	0	0	0	0	0	0
148	1	1	1	1	1	1	1	1	1	1	1	1	1	1	1
145	0	0	0	0	0	0	1	0	1	1	0	0	1	1	1
143	0	0	0	0	0	0	1	0	0	0	0	0	0	0	0
140	0	0	0	0	0	0	0	0	0	0	0	0	0	0	0
137	1	1	1	1	1	1	1	1	1	1	1	1	1	1	1
133	0	0	0	0	0	0	1	0	0	0	0	0	1	1	1
132	0	0	1	1	0	0	0	0	1	1	1	1	0	0	0
131	1	1	1	1	1	1	0	0	1	1	1	1	0	0	0
128	1	1	1	1	1	1	1	1	1	1	1	1	1	1	1
126	1	1	1	1	1	1	1	1	1	1	1	1	1	1	1
123	1	1	1	1	1	1	1	1	1	1	1	1	1	1	1
122	0	0	0	0	0	0	0	0	0	0	0	0	0	0	1
120	0	0	0	0	0	0	1	0	0	0	0	0	1	1	0
119	0	0	1	1	1	0	0	0	1	1	0	0	0	0	0
117	0	1	0	0	1	1	1	0	0	0	0	0	0	0	0
116	0	0	1	1	0	0	0	0	1	1	1	1	1	1	1
109	1	1	1	1	1	1	1	1	1	1	1	1	1	1	1
103	1	1	1	1	1	1	1	1	1	1	1	1	1	1	1
101	0	0	0	0	0	0	1	0	0	0	0	0	1	1	0
100	1	1	1	1	1	1	1	1	1	1	1	1	1	1	1
99	1	1	1	1	1	1	1	1	1	1	1	1	1	1	1
94	1	1	1	1	1	1	1	1	1	1	0	0	1	1	0
91	0	0	0	0	0	0	0	0	1	1	0	0	1	1	0
87	1	1	1	1	1	1	1	1	1	1	1	1	1	1	1
MT-III-black-376	0	0	0	0	0	0	0	0	0	0	0	0	1	1	0
363	1	1	1	1	1	1	0	1	1	1	1	1	0	0	0
352	0	0	0	0	0	0	0	0	0	0	0	0	0	0	1
333	1	1	1	1	1	1	1	1	1	1	1	1	1	1	0
313	1	1	1	1	1	1	1	1	0	0	1	1	0	0	1
305	0	0	0	0	0	0	0	0	1	1	0	0	0	0	0
298	1	1	1	1	1	1	1	1	1	1	1	1	1	1	0
293	0	0	0	0	0	0	0	0	0	0	0	0	1	1	1
290	1	1	1	1	1	1	1	1	1	1	1	1	1	1	1
269	1	1	1	1	1	1	1	1	1	1	1	1	1	1	1
261	1	1	1	1	1	1	1	1	1	1	1	1	1	1	1
256	1	1	1	1	0	0	1	1	1	1	0	1	1	1	1
243	1	1	1	1	1	1	1	1	1	1	1	1	1	1	1
237	1	1	1	1	1	1	1	1	1	1	1	1	1	1	0
232	1	1	1	1	1	1	1	1	1	1	1	1	1	1	0
225	1	1	1	1	1	1	1	1	1	1	1	1	1	1	1
212	1	1	1	1	1	1	1	1	1	1	1	1	1	1	1
208	1	1	1	1	1	1	1	1	1	1	1	1	1	1	1
202	1	1	1	1	1	1	1	1	1	1	1	1	1	1	0
198	1	1	1	1	1	1	1	1	1	1	1	1	1	1	1
191	1	1	1	1	1	1	1	1	1	1	1	1	1	1	1
184	1	1	1	1	1	1	1	1	1	1	1	1	1	1	1
178	1	1	1	1	1	1	1	1	1	1	1	1	1	1	0
176	1	1	1	1	1	1	1	1	1	1	1	1	1	1	0
172	0	0	1	1	1	1	0	0	1	1	1	1	0	0	0
169	0	0	0	0	0	0	1	0	0	0	0	0	0	0	0
166	1	1	1	1	1	1	1	1	1	1	1	1	1	1	0
162	1	1	1	1	1	1	1	1	1	1	1	1	1	1	1
157	1	1	1	1	1	1	1	1	1	1	1	1	1	1	1
153	1	1	1	1	1	1	1	1	1	1	1	1	1	1	1
150	1	1	1	1	1	1	1	1	1	1	1	1	1	1	1
146	0	0	0	0	0	0	0	0	0	0	0	0	1	1	0
144	0	0	0	0	0	0	0	0	0	0	0	0	0	0	0
139	0	0	0	0	0	0	1	0	0	0	0	0	1	1	0
137	0	0	0	0	0	0	1	0	0	0	0	0	0	0	0
134	1	1	1	1	1	1	1	1	1	1	1	1	1	1	1
131	0	0	1	1	0	0	0	1	1	1	0	0	1	1	1
128	1	1	1	1	1	1	1	1	1	1	1	1	1	1	1
123	1	1	1	1	1	1	1	1	1	1	1	1	1	1	1
120	1	1	1	1	1	1	1	1	1	1	1	1	1	1	1
113	0	0	0	0	0	0	0	0	0	0	0	0	1	1	0
110	0	0	0	0	0	0	1	0	1	1	0	0	1	1	0
108	1	1	1	1	1	1	1	1	1	1	1	1	1	1	1
105	1	1	1	1	1	1	1	1	1	1	1	1	1	1	1
101	1	1	1	1	1	1	1	1	1	1	1	1	1	1	1
98	1	1	1	1	1	1	1	1	1	1	1	1	1	1	1
91	1	1	1	1	1	1	1	1	1	1	1	1	1	1	0
87	1	1	1	1	1	1	1	1	1	1	1	1	1	1	1
MT-OO-green-428	0	0	1	1	0	0	0	0	1	1	1	1	0	0	0
409	0	0	0	0	0	0	0	0	0	0	0	0	0	0	0
392	1	1	1	1	1	1	1	1	1	1	1	1	0	0	0
314	1	1	1	1	1	1	1	1	1	1	1	1	1	1	1
307	1	1	1	1	1	1	1	1	1	1	1	1	1	1	1
268	1	1	1	1	1	1	1	1	1	1	1	1	0	0	0
235	0	0	0	0	0	0	1	0	0	0	0	0	0	0	0
225	0	0	0	0	0	0	0	0	0	0	0	0	0	0	0
211	1	1	1	1	1	1	1	1	1	1	1	1	1	1	1
198	1	1	1	1	1	1	1	1	1	1	1	1	0	0	1
187	1	1	1	1	1	1	1	1	1	1	1	1	1	1	1
184	1	1	1	0	1	0	0	1	1	0	1	1	1	1	0
177	0	0	1	1	0	0	0	0	1	1	1	1	0	0	0
171	1	1	1	1	1	1	1	1	1	1	1	1	1	1	1
166	1	1	1	1	1	1	1	1	1	1	1	1	1	1	1
160	0	0	0	0	0	0	1	0	1	1	0	0	1	1	1
150	0	0	0	0	0	0	1	0	0	0	0	0	1	1	0
148	0	0	0	0	0	0	0	0	0	0	0	0	0	0	1
141	1	1	1	1	1	1	1	1	1	1	1	1	0	0	1
134	1	1	1	1	1	1	1	1	1	1	1	1	1	1	1
130	0	0	1	1	0	0	0	0	1	1	1	1	0	0	0
121	1	1	1	1	1	1	1	1	1	1	1	1	1	1	0
118	1	1	1	1	1	1	1	1	1	1	1	1	1	1	1
113	0	0	0	0	0	0	0	0	0	0	0	0	1	1	0
105	0	0	0	0	0	0	0	0	0	0	1	1	0	0	1
103	1	1	0	0	0	0	1	1	1	1	1	1	1	1	1
100	0	0	0	0	0	0	1	1	0	0	0	0	1	1	1
96	0	0	1	1	1	1	0	0	1	1	1	1	0	0	0
93	0	0	0	0	0	0	0	0	0	0	0	0	1	1	1
90	1	1	1	1	1	1	1	1	1	1	1	1	0	0	0
MT-III-black-495	1	1	1	1	1	1	1	1	1	1	1	1	1	1	1
477	0	0	1	1	0	0	0	0	0	0	0	0	0	0	0
444	1	1	1	1	1	1	1	1	1	1	1	1	1	1	1
431	0	0	1	1	0	0	0	0	1	1	0	1	0	0	0
382	1	1	0	1	0	0	0	0	1	1	1	1	0	0	0
369	1	1	1	1	1	1	1	1	1	1	1	1	1	1	1
356	1	1	0	0	0	0	0	0	0	0	0	0	0	0	0
353	0	0	0	0	0	0	1	0	0	0	0	0	1	1	1
330	1	1	1	1	1	1	1	1	1	1	1	1	1	1	1
305	1	1	1	1	1	1	1	1	1	1	1	1	1	1	1
299	1	1	1	1	1	1	1	1	1	1	1	1	1	1	1
284	1	1	1	1	1	1	1	1	1	1	1	1	1	1	1
271	1	1	1	1	1	1	1	1	1	1	1	1	1	1	1
255	0	0	0	0	0	0	0	0	0	0	0	0	1	1	0
241	1	1	1	1	1	1	1	1	1	1	1	1	1	1	1
230	0	0	0	0	0	0	0	0	0	0	0	0	1	1	1
223	1	1	1	1	1	1	1	1	1	1	1	1	1	1	1
217	0	0	1	1	0	0	0	0	1	1	1	1	1	0	1
211	1	1	1	1	1	1	1	1	1	1	1	1	1	1	1
208	1	1	1	1	1	1	1	1	1	1	1	1	1	1	1
204	1	1	1	1	1	1	1	1	1	1	1	1	1	1	1
198	0	0	0	0	0	0	0	0	0	0	0	0	1	1	0
191	1	1	1	1	1	1	1	1	1	1	1	1	1	1	1
186	1	1	1	1	1	1	1	1	1	1	1	1	1	1	1
178	0	0	0	0	0	0	0	0	0	0	0	0	1	1	0
169	0	0	0	0	0	0	1	0	0	0	0	0	1	1	0
165	1	1	1	1	1	1	1	1	1	1	1	1	1	1	1
163	1	1	1	1	1	1	1	1	1	1	1	1	1	1	1
162	1	1	1	1	1	1	1	1	1	1	1	1	1	1	1
160	1	1	1	1	1	1	1	1	1	1	1	1	1	1	1
158	0	0	0	0	0	0	0	0	0	0	0	0	1	1	0
153	0	0	0	0	0	0	1	0	0	0	0	0	0	0	0
148	1	1	1	1	1	1	1	1	1	1	1	1	1	1	1
142	1	1	1	1	1	1	1	1	1	1	1	1	1	1	1
140	1	1	1	1	1	1	1	1	1	1	1	1	1	1	1
137	0	0	0	0	0	0	0	0	0	0	0	0	0	0	0
134	0	0	1	1	0	0	0	0	1	1	1	1	0	0	0
130	1	1	1	1	1	1	1	1	1	1	1	1	1	1	1
127	0	0	0	0	0	0	0	0	1	1	0	0	0	0	0
120	1	1	1	1	1	1	1	1	1	1	1	1	1	1	1
116	0	0	1	1	0	0	0	0	1	1	0	0	0	0	0
115	0	0	0	0	0	0	1	0	0	0	0	0	1	1	0
109	1	1	1	1	1	1	1	1	1	1	1	1	1	1	1
102	1	1	1	1	1	1	1	1	1	1	1	1	1	1	1
99	1	1	1	1	1	1	1	1	1	1	1	1	1	1	1
90	1	1	1	1	1	1	1	1	1	1	1	1	1	1	1
MT-IV-black-500	1	1	1	1	1	1	1	1	1	1	1	1	1	1	1
471	1	1	1	1	1	1	1	1	1	1	1	1	1	1	1
469	1	1	1	1	1	1	1	1	1	1	1	1	1	1	1
392	0	0	0	0	0	0	0	0	0	0	0	0	0	0	0
387	1	1	1	1	1	1	1	1	1	1	1	1	1	1	1
375	1	1	1	1	1	1	1	1	1	1	1	1	1	1	1
361	1	1	1	1	1	1	1	1	1	1	1	1	1	1	1
351	0	0	0	0	0	0	1	0	0	0	0	0	0	0	0
298	1	1	1	1	1	1	1	1	1	1	1	1	1	1	1
295	0	0	0	0	0	0	0	0	0	0	0	0	1	1	1
291	0	0	0	0	0	0	1	0	0	0	0	0	1	1	0
285	0	0	0	0	0	0	1	0	0	0	0	0	0	0	0
278	0	0	0	0	0	0	1	0	1	1	0	0	1	1	1
267	1	1	1	1	1	1	1	1	1	1	1	1	1	1	1
260	1	1	1	1	1	1	1	1	1	1	1	1	1	1	1
255	1	1	1	1	1	1	1	1	1	1	1	1	1	1	1
248	1	1	1	1	1	1	1	1	1	1	1	1	1	1	1
239	1	1	1	1	1	1	1	1	1	1	1	1	1	1	1
225	1	1	1	1	1	1	1	1	1	1	1	1	1	1	1
223	1	1	1	1	1	1	1	1	1	1	1	1	1	1	1
217	1	1	1	1	1	1	1	1	1	1	1	1	1	1	1
212	1	1	1	1	1	1	1	1	1	1	1	1	1	1	1
208	1	1	1	1	1	1	1	1	1	1	1	1	1	1	1
202	1	1	1	1	1	1	1	1	1	1	1	1	1	1	1
199	1	1	1	1	1	1	1	1	1	1	1	1	1	1	1
192	1	1	1	1	1	1	1	1	1	1	1	1	0	0	1
189	1	1	1	1	1	1	0	0	1	1	1	1	1	1	0
185	0	0	1	1	1	1	1	0	1	1	1	1	0	0	0
180	0	0	1	1	0	0	1	0	1	1	0	0	0	0	0
177	1	0	0	0	1	1	0	0	0	0	1	0	1	1	0
169	0	0	0	0	0	0	1	0	0	0	0	0	1	1	0
165	1	1	1	1	1	1	1	1	1	1	1	1	1	1	1
161	1	0	0	0	0	0	1	0	0	0	0	0	1	1	1
154	1	1	1	1	1	1	1	1	1	1	1	1	1	1	1
152	1	1	1	1	1	1	1	1	1	1	1	1	1	1	1
149	1	1	0	1	1	1	0	1	1	1	0	0	0	0	0
146	1	1	1	1	1	1	1	1	1	1	1	1	1	1	1
143	1	1	1	1	1	1	1	1	1	1	1	1	1	1	1
140	0	0	0	0	0	0	1	0	0	0	0	0	1	1	1
137	0	0	0	0	0	0	1	0	1	1	0	0	1	1	0
134	1	1	1	1	1	1	1	1	1	1	1	1	1	1	1
128	1	1	1	1	1	1	1	1	1	1	1	1	1	1	1
123	1	1	1	1	1	1	1	1	1	1	1	1	1	1	1
117	0	0	0	0	0	0	0	0	0	0	0	0	1	1	0
112	1	1	1	1	1	1	1	1	1	1	1	1	1	1	1
108	0	0	1	0	0	0	1	0	1	1	0	0	0	0	1
105	1	1	1	1	1	1	1	1	1	1	1	1	1	1	1
102	1	1	1	1	1	1	0	0	1	1	1	1	0	0	1
97	1	1	1	1	1	1	1	1	1	1	1	1	1	1	1
94	1	1	1	1	1	1	1	1	1	1	1	1	1	1	1
MT-IV-blue-393	0	0	0	0	0	0	0	0	0	0	0	0	0	0	0
377	0	0	0	0	0	0	0	0	0	0	0	0	0	0	0
358	1	1	1	1	1	1	1	1	1	1	1	1	1	1	1
356	1	1	1	1	1	1	1	1	1	1	1	1	1	1	1
330	0	0	0	0	0	0	0	0	0	0	0	0	0	0	0
327	0	0	0	0	0	0	0	0	0	0	0	0	0	0	0
315	0	0	0	0	0	0	0	0	0	0	0	0	0	0	0
305	0	0	0	0	0	0	0	0	0	0	0	0	0	0	0
297	1	1	0	0	0	0	0	0	0	0	0	0	0	0	0
292	0	0	0	0	0	0	0	0	0	0	0	0	0	0	0
283	1	1	1	1	1	1	1	1	1	1	1	1	1	1	1
277	0	0	1	0	1	1	0	0	0	0	0	0	0	0	0
272	1	1	1	1	1	1	1	1	1	1	1	1	1	1	1
269	1	1	1	1	1	1	1	1	1	1	1	1	1	1	1
262	1	1	1	1	1	1	1	1	1	1	1	1	1	1	1
255	0	0	0	0	0	0	0	0	0	0	0	0	0	0	0
253	1	1	1	1	1	1	1	1	1	1	1	1	1	1	1
249	1	1	1	1	1	1	1	1	1	1	1	1	1	1	1
247	1	1	1	1	1	1	1	1	1	1	1	1	1	1	1
241	0	0	0	0	0	0	0	0	0	0	0	0	0	0	0
228	0	0	0	0	1	1	0	0	1	1	0	0	0	0	0
222	1	1	1	1	1	1	1	1	1	1	1	1	1	1	1
219	0	0	0	0	0	0	0	0	0	0	0	0	0	0	0
216	1	1	1	1	1	1	1	1	1	1	1	1	1	1	1
214	0	0	0	0	1	1	0	0	1	1	1	0	0	0	0
207	0	0	0	0	0	0	0	0	0	0	0	0	0	0	0
195	1	1	1	1	1	1	1	1	1	1	1	1	1	1	1
189	1	1	1	1	1	1	1	1	1	1	1	1	1	1	1
186	1	1	1	1	1	1	1	1	1	1	1	1	1	1	1
184	0	0	0	0	1	1	0	0	1	1	0	0	0	0	0
179	1	1	1	1	1	1	1	1	1	1	1	1	1	1	1
176	1	1	1	1	1	1	1	1	1	1	1	1	1	1	1
173	0	0	0	0	0	0	0	0	0	0	0	0	0	0	0
170	0	0	0	0	0	0	0	0	0	0	0	0	0	0	0
165	0	0	0	0	1	1	0	0	1	1	1	0	0	0	0
161	1	0	0	0	1	1	0	0	0	0	0	0	0	0	0
159	1	1	1	1	1	1	1	1	1	1	1	1	1	1	1
153	0	0	0	0	0	0	0	0	0	0	0	0	0	0	0
148	1	1	1	1	1	1	1	1	1	1	1	1	1	1	1
143	1	1	0	0	0	0	0	0	0	0	0	0	0	0	0
140	1	1	1	1	1	1	1	1	1	1	1	1	1	1	1
132	0	0	0	0	0	0	0	0	0	0	0	0	0	0	0
130	1	1	1	1	1	1	1	1	1	1	1	1	1	1	1
126	1	1	1	1	1	1	1	1	1	1	1	1	1	1	1
120	1	1	1	1	1	1	1	1	1	1	1	1	1	1	1
116	0	0	0	0	1	1	0	0	1	0	1	1	0	0	0
113	0	0	0	0	0	0	0	0	0	0	0	0	0	0	0
111	1	1	1	0	0	0	1	1	0	0	0	0	1	1	1
107	1	1	1	1	1	1	1	1	1	1	1	1	1	1	1
98	1	1	0	0	0	0	0	0	1	1	1	1	1	1	1
94	1	1	1	1	1	1	1	1	1	1	1	1	1	1	1
MT-IV-green-454	1	1	1	1	1	1	1	0	1	1	1	1	0	0	0
430	0	0	0	0	1	1	0	0	1	1	0	1	0	0	0
392	1	1	1	1	1	1	1	1	1	1	1	1	0	0	0
384	1	1	1	1	1	1	1	1	1	1	1	1	1	1	1
360	0	0	0	0	1	1	0	0	1	1	1	1	0	0	0
354	0	0	0	0	0	0	0	0	0	0	0	0	1	1	0
345	0	0	0	0	0	0	0	0	0	0	0	0	1	0	1
332	1	1	1	1	1	1	0	1	0	0	0	0	0	0	0
328	1	1	1	1	1	1	1	1	1	1	1	1	0	0	0
297	1	1	1	1	1	1	0	1	0	0	0	0	1	1	0
294	1	1	1	1	1	1	1	1	1	1	1	1	0	0	0
287	1	1	1	1	1	1	1	1	1	1	1	1	1	1	1
280	1	1	1	1	1	1	1	1	1	1	1	1	1	1	1
276	1	1	1	1	1	1	1	1	1	1	1	1	1	1	1
267	1	1	1	1	1	1	1	1	1	1	1	1	1	1	1
262	1	1	1	1	1	1	1	1	1	1	1	1	1	1	1
253	1	1	1	1	1	1	1	1	1	1	1	1	1	1	1
239	0	0	0	0	0	0	0	0	0	0	0	0	0	1	0
226	1	1	1	1	1	1	1	1	1	1	1	1	1	1	1
223	1	1	1	1	1	1	1	1	1	1	1	1	1	1	1
218	0	0	0	0	0	0	0	0	0	0	0	0	0	0	1
208	0	0	0	0	0	0	0	0	0	0	0	0	0	1	0
204	1	1	1	1	1	1	1	1	1	1	1	1	1	1	1
209	1	1	1	1	1	1	1	1	1	1	1	1	1	0	1
190	0	0	0	0	0	0	0	0	1	1	0	0	0	0	0
187	1	1	1	1	1	1	1	1	1	1	1	1	1	1	1
184	1	1	1	1	1	1	1	1	1	1	1	1	1	1	1
179	1	1	1	1	1	1	1	1	1	1	1	1	1	1	1
170	1	1	1	1	1	1	1	1	1	1	1	1	1	1	1
166	0	0	0	0	1	1	0	0	1	1	1	1	0	0	0
163	0	0	0	0	0	0	0	0	0	0	0	0	0	1	0
160	1	1	1	1	1	1	1	1	1	1	1	1	1	1	1
155	0	0	0	0	0	0	0	0	0	0	0	0	1	1	0
151	0	0	0	0	1	1	1	1	0	0	0	0	0	0	0
149	1	1	1	1	1	1	1	1	1	1	1	1	1	1	1
146	0	0	0	0	0	0	0	0	0	1	0	0	0	0	1
141	0	0	0	0	0	0	0	0	0	0	0	0	0	1	0
138	1	1	1	1	1	1	1	1	1	1	1	1	1	1	1
137	1	1	1	1	1	1	1	1	1	1	1	1	1	1	1
136	0	0	0	0	0	0	1	0	1	1	1	1	1	1	1
134	0	0	0	0	0	0	0	0	0	0	0	0	1	1	0
131	1	1	1	1	1	1	1	1	1	1	1	1	1	1	1
128	1	1	1	1	1	1	1	1	1	1	1	1	1	1	1
123	1	1	1	1	1	1	1	1	1	1	1	1	1	1	1
120	0	0	0	0	0	0	1	1	0	0	0	0	1	1	0
116	1	1	1	1	1	1	1	1	1	1	1	1	1	1	1
112	1	1	1	1	1	1	0	1	1	1	1	1	1	1	1
106	1	1	1	1	1	1	1	1	1	1	1	1	1	1	1
101	1	1	1	1	1	1	1	1	1	1	1	1	1	1	1
98	1	1	1	1	1	1	1	1	1	1	1	1	1	1	1
MT-V-black-384	1	1	1	1	1	1	1	1	1	1	1	1	1	1	1
366	0	0	0	0	0	0	0	1	0	0	0	0	0	0	1
364	1	1	1	1	1	1	1	1	1	1	1	1	1	1	1
360	0	0	0	0	0	0	1	0	0	0	0	0	0	0	0
341	1	1	0	0	0	0	0	1	0	0	0	0	0	0	0
338	0	0	0	0	0	0	1	0	0	0	0	0	0	0	0
332	1	1	1	1	1	1	1	1	1	1	1	1	1	1	1
316	1	1	1	1	1	1	1	1	1	1	1	1	1	0	1
305	0	0	1	1	0	0	0	0	1	1	0	0	0	0	0
298	0	0	0	0	0	0	0	1	0	0	0	0	0	0	1
295	1	1	1	1	1	1	1	1	1	1	1	1	1	0	1
291	1	1	1	1	1	1	1	1	0	0	1	1	1	1	1
289	1	1	1	1	1	1	1	1	1	1	1	1	1	0	1
286	1	1	1	1	1	1	1	1	1	1	1	1	1	1	1
280	1	0	0	0	0	0	0	0	1	1	0	0	1	1	0
275	0	0	1	1	0	0	0	0	1	1	0	0	0	0	0
267	1	1	1	1	1	1	1	1	1	1	1	1	1	1	1
256	1	1	1	1	1	1	1	1	1	1	1	1	1	0	1
253	1	1	1	1	1	1	1	1	1	1	1	1	1	1	1
246	1	1	1	1	1	1	1	1	1	1	1	1	1	0	1
240	1	1	1	1	1	1	1	1	1	1	1	1	1	0	0
235	1	1	1	1	1	1	1	1	1	1	1	1	1	0	1
233	1	1	1	1	1	1	1	1	1	1	1	1	1	1	1
230	1	1	1	1	1	1	1	1	1	1	1	1	1	1	1
223	1	1	1	1	1	1	1	1	1	1	1	1	1	1	1
219	0	0	1	1	1	1	1	1	1	1	1	1	1	1	1
216	1	1	1	1	1	1	1	1	1	1	1	1	1	1	1
212	1	1	1	0	1	1	1	1	0	0	1	1	1	1	1
208	1	1	1	1	1	1	1	1	1	1	1	1	1	1	1
206	1	1	1	1	1	1	1	1	1	1	1	1	1	1	1
203	1	1	1	1	1	1	1	1	1	1	1	1	1	1	1
200	1	1	1	1	1	1	1	1	1	1	0	0	0	0	0
194	0	0	0	0	0	0	1	0	0	0	0	0	1	1	1
191	1	1	0	0	1	1	1	1	1	1	0	0	1	1	1
184	0	0	1	1	0	0	0	0	1	1	0	0	0	0	1
180	0	0	0	0	0	0	0	1	0	0	0	0	0	0	0
176	0	0	1	1	1	1	1	1	1	1	1	1	1	1	1
172	1	1	1	1	1	1	1	1	1	1	1	1	1	1	1
164	0	0	1	1	0	0	0	0	1	1	0	0	1	1	1
160	1	1	1	1	1	1	1	1	1	1	1	1	1	1	1
156	1	1	1	1	1	1	1	1	1	1	1	1	1	1	1
148	1	1	1	1	1	1	1	1	1	1	1	1	1	1	1
145	0	0	0	0	0	0	0	0	0	0	0	0	1	1	1
140	1	1	1	1	1	1	1	1	1	1	1	1	0	0	0
138	0	0	0	0	0	0	0	0	0	0	0	0	1	1	0
136	1	1	1	1	1	1	1	1	1	1	1	1	1	1	1
133	0	0	0	0	0	0	1	0	0	0	0	0	1	1	1
130	1	1	1	1	1	1	1	1	1	1	1	1	1	1	1
127	1	1	1	1	1	1	1	1	1	1	1	1	1	1	1
123	1	1	1	1	1	1	1	1	1	1	1	1	1	1	1
119	1	1	1	1	1	1	1	1	1	1	1	1	1	1	1
113	1	1	1	1	1	1	1	1	1	1	1	1	1	1	1
110	0	0	0	0	0	0	0	0	0	1	0	0	1	1	1
107	1	1	1	1	1	1	1	1	1	1	1	1	1	1	1
105	1	1	1	1	1	1	1	1	1	1	1	1	1	1	0
104	1	1	1	1	1	1	1	1	1	1	1	1	1	1	1
102	0	0	0	0	0	0	0	0	0	0	0	0	1	1	1
100	1	1	1	1	1	1	1	1	1	1	1	1	1	0	1
98	1	1	1	1	1	1	1	1	0	0	0	0	1	1	0
96	1	1	1	1	1	1	1	1	1	1	1	1	1	0	1
92	0	1	0	0	0	1	1	0	1	1	0	0	1	1	1
88	1	1	1	1	1	1	1	1	1	1	1	1	1	1	1
MT-5-blue_412	0	0	1	1	0	0	0	0	1	1	1	1	0	0	0
402	1	1	1	1	1	1	1	1	1	1	1	1	1	1
382	0	0	1	1	0	0	0	0	1	1	0	0	0	0	0
378	1	1	1	1	1	1	1	1	1	1	1	1	1	1	1
369	1	1	1	1	1	1	1	1	1	1	1	1	1	1	1
362	1	1	1	1	1	1	1	1	1	1	1	1	1	1	1
351	0	0	1	1	0	0	0	0	1	1	0	0	0	0	0
337	0	0	1	1	0	0	0	0	1	1	1	1	0	0	0
318	1	0	1	1	1	1	1	1	1	1	1	1	1	1	1
312	1	1	1	1	0	0	1	1	1	1	1	1	0	0	1
301	0	0	1	1	0	0	0	0	1	1	1	1	0	0	0
298	0	0	1	1	0	0	0	0	1	1	1	1	0	0	0
289	0	0	0	0	0	0	0	1	0	0	0	0	0	0	0
285	1	1	1	1	1	1	1	1	1	1	1	1	1	1	1
282	0	0	1	1	0	0	0	0	1	1	1	1	0	0	0
278	1	1	1	1	1	1	1	1	1	1	1	1	1	1	1
273	1	1	1	1	1	1	1	1	1	1	1	1	1	1	1
258	0	0	0	0	0	0	1	1	0	0	0	0	1	1	1
256	0	0	0	1	0	0	0	0	0	0	0	0	0	0	0
255	1	1	1	1	1	1	1	1	1	1	1	1	1	1	1
251	0	1	1	1	0	0	0	0	1	1	1	1	0	0	0
247	0	0	1	1	0	0	0	0	1	1	1	1	0	0	0
241	0	0	1	1	1	1	0	0	1	1	1	1	0	0	0
236	1	1	1	1	1	1	1	1	1	1	1	1	1	1	1
231	1	1	1	1	1	1	1	1	1	1	1	1	1	1	1
223	1	1	1	1	1	1	1	1	1	1	1	1	0	0	1
221	1	1	1	1	1	1	1	1	1	1	1	1	1	1	1
217	1	1	1	1	1	1	1	1	1	1	1	1	1	1	1
215	0	0	0	0	0	0	0	0	1	1	0	0	0	0	0
209	1	1	1	1	1	1	1	1	1	1	1	1	1	1	1
204	1	1	1	1	1	1	1	1	1	1	1	1	1	1	1
201	1	1	1	1	1	1	1	1	1	1	1	1	1	1	1
194	1	1	1	1	1	1	1	1	1	1	1	1	1	1	1
189	1	1	0	0	0	0	0	0	1	1	1	1	0	0	0
185	0	0	1	1	0	0	0	0	1	1	0	0	0	0	0
182	1	1	1	1	1	1	1	1	1	1	1	1	1	1	1
174	0	1	1	1	0	0	1	1	1	1	1	1	1	1	1
171	1	1	1	1	1	1	1	1	1	1	1	1	1	1	1
161	1	1	1	1	1	1	1	1	1	1	1	1	1	1	1
155	1	1	1	1	1	1	1	1	1	1	1	1	1	1	1
152	0	0	0	0	0	0	0	0	0	0	0	0	0	0	0
150	0	0	1	1	1	1	1	1	1	1	1	1	0	0	0
147	1	1	1	1	1	1	1	1	1	1	1	1	1	1	1
143	0	0	1	1	1	1	0	0	1	1	1	1	1	1	0
141	0	0	0	0	0	0	1	0	1	1	1	1	1	1	1
139	1	1	1	1	1	1	1	1	1	1	1	1	1	1	1
135	1	1	1	1	1	1	1	1	1	1	1	1	1	1	1
131	1	1	1	1	1	1	1	1	1	1	1	1	1	1	1
126	1	1	1	1	1	1	1	1	1	1	1	1	1	1	1
124	1	1	0	1	1	1	1	1	1	1	1	1	1	1	1
122	1	1	1	1	1	1	1	1	1	1	1	1	1	1	1
120	1	1	1	1	1	1	1	1	1	1	1	1	1	1	1
119	1	1	1	1	1	1	1	1	1	1	1	1	1	1	1
114	1	1	1	1	1	1	1	1	1	1	1	1	1	1	1
110	1	1	1	1	1	1	1	1	1	1	1	1	1	1	1
106	1	1	0	1	0	1	1	1	1	1	1	1	1	1	1
103	1	1	1	1	1	1	1	1	1	1	1	1	1	1	1
98	1	1	1	1	1	1	1	1	1	1	1	1	1	1	1
96	1	1	1	1	1	1	1	1	1	1	1	1	1	1	1
94	1	1	1	1	1	1	1	1	1	1	1	1	1	1	1
90	1	1	1	1	1	1	1	1	1	1	1	1	1	1	1
MT-V-green-372	1	1	1	1	0	0	1	1	1	1	1	1	0	0	0
339	1	1	1	1	1	1	1	1	1	1	1	1	1	1	1
336	0	0	0	0	0	0	0	0	0	0	0	0	0	0	0
330	0	0	0	0	0	0	1	0	0	0	0	0	0	0	0
325	1	1	1	1	1	1	1	1	1	1	1	1	1	1	1
322	0	0	0	0	0	0	0	0	0	0	0	0	0	0	0
318	1	1	1	1	1	1	1	1	1	1	1	1	1	1	1
314	1	1	1	1	1	1	0	0	1	1	1	1	0	0	0
310	0	0	0	0	0	0	1	0	0	0	0	0	1	1	0
302	0	0	0	1	0	0	0	0	0	0	0	0	0	0	0
299	0	0	1	1	1	1	0	0	1	1	1	1	0	0	0
297	0	0	0	0	1	1	1	0	0	0	0	0	1	1	0
291	0	0	1	1	1	1	0	0	0	0	0	0	1	1	0
288	0	0	1	1	1	1	0	0	0	0	0	0	0	0	0
279	1	1	1	1	1	1	1	0	1	1	1	1	0	0	0
276	0	0	0	0	0	0	1	0	0	0	0	0	0	0	0
273	0	0	1	1	1	1	0	1	1	1	1	1	0	0	0
269	0	0	0	0	0	0	1	0	0	0	0	0	1	1	0
259	0	0	0	0	0	0	1	1	0	0	0	0	1	1	0
257	1	1	1	1	1	1	0	0	1	1	1	1	0	0	0
251	1	0	1	1	1	1	1	1	0	0	0	0	0	0	1
245	0	0	0	0	0	0	1	0	0	0	0	0	1	1	0
242	0	0	1	1	0	0	0	0	1	1	0	0	0	0	0
239	0	0	0	0	0	0	0	0	0	0	0	0	1	1	1
234	1	1	1	1	1	1	1	1	1	1	1	1	0	0	0
229	1	1	0	0	0	0	1	1	0	0	1	0	1	1	0
219	1	1	1	1	1	1	1	1	1	1	1	1	0	0	0
215	1	1	1	1	1	1	1	1	1	1	1	1	0	0	0
210	1	1	1	1	1	1	1	1	1	1	1	1	1	1	1
208	1	1	1	1	0	0	1	1	1	1	1	1	0	0	1
205	1	1	1	1	1	1	1	1	1	1	1	1	0	0	0
203	0	0	1	1	1	1	1	1	1	1	1	1	0	0	0
201	1	1	1	1	1	1	1	1	1	1	1	1	0	0	0
199	1	1	1	1	1	1	1	1	1	1	1	1	1	1	1
196	1	1	1	1	1	1	1	1	1	1	1	1	1	1	1
194	1	1	0	0	0	0	1	1	0	0	0	0	0	0	1
190	1	1	0	0	0	0	0	1	1	0	1	0	1	1	0
187	0	0	0	0	0	0	0	0	0	0	0	0	1	1	0
185	1	1	1	1	0	0	0	1	1	1	1	1	0	0	0
183	1	1	1	1	1	1	1	1	1	1	1	1	1	1	1
181	0	0	0	0	0	0	1	0	0	0	0	0	0	0	0
175	0	0	0	0	0	0	0	1	0	1	0	1	0	0	0
173	1	1	1	0	1	1	1	1	1	1	1	1	1	1	0
166	0	0	0	0	0	0	0	0	0	0	0	0	0	0	0
162	1	1	1	1	1	1	1	1	1	1	1	1	1	1	1
158	1	1	1	1	1	1	1	1	1	1	1	1	1	1	1
156	1	1	1	1	1	1	1	1	1	1	1	1	0	0	1
154	0	1	1	1	0	0	0	0	1	1	1	1	1	1	0
152	1	1	1	1	1	1	1	1	1	1	1	1	1	1	1
150	1	1	1	1	0	0	1	1	0	0	0	0	0	0	0
148	0	0	0	0	1	1	1	1	0	0	0	0	1	1	0
141	1	1	1	1	1	1	1	1	0	0	0	0	1	1	1
140	1	1	1	1	1	1	1	1	1	1	1	1	1	1	1
131	1	1	1	1	1	1	1	1	1	1	1	1	1	1	1
130	1	1	1	1	1	1	1	1	1	1	1	1	0	0	0
126	1	1	1	1	1	1	1	1	1	1	1	1	1	1	1
123	1	1	1	1	1	1	1	1	1	1	1	1	1	1	1
120	1	1	0	0	0	0	1	1	0	0	0	0	1	1	1
118	1	1	1	1	1	1	1	1	1	1	1	1	1	1	0
116	0	0	0	0	0	0	1	0	0	0	0	0	1	1	1
114	0	1	1	1	1	1	1	1	1	1	1	1	0	0	1
111	1	1	1	1	1	1	1	1	1	1	1	1	0	0	0
107	1	1	1	1	1	1	1	1	1	1	1	1	1	1	1
104	1	1	1	1	1	1	1	1	1	1	1	1	1	1	1
103	1	1	1	1	0	1	1	1	1	1	1	1	0	0	1
102	1	1	0	0	0	0	1	1	0	0	1	1	0	0	1
99	0	0	1	1	0	0	1	1	1	1	1	1	1	1	0
97	1	1	1	1	1	1	1	1	1	1	1	1	1	1	1
96	1	1	1	1	0	0	1	1	0	0	1	1	1	1	1
93	0	0	0	0	0	0	1	1	1	1	1	1	1	1	1
91	1	1	1	1	0	0	1	1	1	1	1	1	1	1	1
89	1	1	1	1	0	0	1	1	1	1	1	1	1	1	1
