# Supplementary material for: Dynamics and Reversibility of the DNA Methylation Landscape of Grapevine Plants (Vitis vinifera) Stressed by In Vitro Cultivation and Thermotherapy
Source: PLoS One. 2015 May 14;10(5):e0126638. doi: 10.1371/journal.pone.0126638 (PMC4431845; doi:10.1371/journal.pone.0126638)
Supplement: S2 Table — (XLS) [file pone.0126638.s003.xls]

## Sheet: List1
S2 Table. Evaluation of MSAP spectra obtained for Riesling variants
R1-blue	R-2-M-NI-A	R-2-M-NI-B	R-9-M-I	R-2-IV-NI-(1year)	R-9-IV-I-(1year)-A	R-9-IV-I-(1year)-B	R-2-IV-NI-(8weeks)-A	R-2-IV-NI-(8weeks)-B	R-9-IV-I-(8weeks)	R-2-TIV-NI-(1year)-A	R-2-TIV-NI-(1year)-B	R-9-TIV-HAI-(1year)	R-2-TIV-NI-(8weeks)-A	R-2-TIV-NI-(8weeks)-B	R-9-TIV-HAI-(8weeks)
496	0	0	0	0	0	0	0	0	0	0	0	0	0	0	0
485	0	0	0	0	1	1	0	0	0	1	1	0	0	0	0
453	1	1	1	1	1	1	1	1	1	1	1	1	1	1	1
443	1	1	1	1	1	1	0	0	0	1	1	1	1	1	0
435	1	1	1	1	1	1	1	1	1	1	1	1	1	1	0
420	0	0	0	1	1	1	1	1	1	1	1	1	1	1	1
408	1	1	1	1	1	1	1	1	1	1	1	1	1	1	1
399	0	0	0	0	0	0	0	0	0	0	0	0	1	1	0
391	0	0	0	0	0	0	0	0	0	0	0	0	0	0	0
384	1	1	1	1	1	1	1	1	1	1	1	1	1	1	1
375	0	0	0	0	0	0	0	0	0	0	0	0	0	0	0
371	0	0	0	0	0	0	0	0	0	0	0	0	0	0	1
368	1	1	1	1	1	1	1	1	1	1	1	1	1	1	1
364	1	1	1	1	1	1	1	1	1	1	1	1	1	1	1
361	0	0	0	0	0	0	0	0	0	0	0	0	0	0	0
356	0	0	0	0	0	0	0	0	0	0	0	0	0	0	0
354	0	0	0	0	0	0	0	0	0	0	0	0	0	0	0
353	0	0	0	0	0	0	1	1	1	0	0	0	1	1	1
334	0	0	0	1	0	0	1	1	1	0	0	0	0	0	0
330	1	1	1	1	1	1	1	1	1	1	1	1	1	1	1
316	0	0	0	0	0	0	0	0	0	0	0	0	0	0	1
313	1	1	1	1	1	1	1	1	1	1	1	1	1	1	0
308	0	0	0	0	0	0	1	1	1	0	0	0	1	1	1
305	0	0	0	0	0	0	0	0	0	0	0	0	0	0	0
301	0	0	0	0	1	1	0	0	0	1	1	0	0	0	0
299	0	0	0	0	1	1	0	0	1	1	1	0	0	0	0
291	1	1	1	1	1	1	1	1	1	1	1	1	1	1	1
289	0	0	0	0	1	1	0	0	0	1	1	0	0	0	1
286	1	1	1	1	1	1	1	1	1	1	1	1	1	1	1
282	0	0	0	0	0	0	0	0	0	0	0	0	0	0	0
280	0	0	0	0	0	0	0	0	0	0	0	0	0	0	0
278	0	0	0	0	0	0	0	0	0	0	0	0	0	0	1
276	0	0	1	1	1	1	0	0	0	1	1	1	0	0	0
272	0	0	0	1	1	1	0	0	0	0	0	0	0	0	0
269	0	0	0	0	0	0	0	0	0	0	0	0	0	0	0
267	0	0	0	0	1	1	0	0	0	1	1	0	0	0	0
265	0	0	0	0	0	0	0	0	0	0	0	0	1	1	1
263	0	0	0	0	0	0	1	1	1	0	0	0	0	0	0
260	1	1	1	1	0	0	0	0	0	0	0	0	0	0	1
254	1	1	1	1	1	1	1	1	1	1	1	1	1	1	1
249	0	0	0	0	0	0	1	1	1	0	0	0	0	0	0
245	0	0	0	1	0	0	0	0	1	0	0	0	0	0	0
242	1	1	1	1	1	1	1	1	1	1	1	1	1	1	1
239	0	0	0	1	0	0	0	0	1	0	0	0	1	1	1
234	0	0	0	0	0	0	1	1	0	0	0	0	0	0	0
228	1	1	1	1	1	1	1	1	1	1	1	1	1	1	1
226	1	1	1	1	1	1	1	1	1	1	1	1	1	1	1
219	1	1	0	1	1	1	1	1	1	0	0	0	1	1	1
209	1	1	1	1	1	1	1	1	1	1	1	1	1	1	0
207	0	0	0	0	0	0	0	0	0	0	0	0	0	0	1
205	0	0	0	0	0	0	0	0	0	0	0	0	0	0	0
204	1	1	1	1	1	1	1	1	1	1	1	1	1	1	1
200	0	0	0	0	0	0	0	0	1	0	0	0	0	0	0
197	1	1	1	1	1	1	1	1	1	1	1	1	1	1	1
194	0	0	0	0	1	1	0	0	0	1	1	0	0	0	0
192	0	0	0	0	0	0	1	1	0	0	0	0	0	0	0
187	1	1	1	1	1	1	1	1	1	1	1	1	1	1	1
185	1	1	1	1	1	1	1	1	1	1	1	1	1	1	1
184	1	1	1	1	1	1	1	1	1	1	1	1	1	1	1
179	1	1	1	1	1	1	1	1	1	1	1	1	1	1	1
177	0	0	0	0	0	0	0	0	1	0	0	0	0	0	0
171	0	0	0	1	1	1	0	0	0	0	0	0	0	0	0
170	0	0	0	0	0	0	1	1	1	1	1	0	1	1	1
164	1	1	1	1	1	1	1	1	1	1	1	1	1	1	1
163	1	1	1	1	1	1	1	1	1	1	1	1	1	1	1
162	1	1	1	1	1	1	1	1	1	1	1	1	1	1	1
160	1	1	1	1	1	1	0	0	0	0	0	0	0	0	1
155	0	0	0	1	1	1	1	1	1	1	1	0	1	1	1
154	1	1	1	1	1	1	1	1	1	1	1	1	1	1	0
152	0	0	1	0	1	1	1	1	0	1	1	1	1	1	0
150	1	1	0	1	0	0	1	1	1	0	0	0	1	1	1
148	0	0	0	0	0	0	1	1	1	0	0	0	1	1	1
146	0	0	0	0	0	0	1	1	0	0	0	0	1	1	0
143	0	0	0	0	1	1	0	0	1	1	1	0	1	1	0
140	0	0	0	1	0	0	1	1	1	0	0	0	1	1	1
138	0	0	0	0	0	0	0	0	0	0	0	0	0	0	1
137	0	0	0	0	1	1	0	0	0	1	1	0	0	0	0
135	0	0	0	0	1	1	0	0	0	1	1	0	0	0	0
133	1	1	1	1	1	1	1	1	1	1	1	1	1	1	1
132	1	1	1	1	1	1	1	1	1	1	1	1	1	1	1
131	1	1	1	1	1	1	1	1	1	1	1	1	1	1	1
130	1	1	1	1	1	1	1	1	1	1	1	1	1	1	0
128	0	0	0	0	0	0	1	1	1	0	0	0	1	1	1
127	0	0	0	0	1	1	0	0	0	1	1	0	0	0	0
125	0	0	0	0	1	1	0	0	0	1	1	0	0	0	0
123	1	1	1	1	1	1	1	1	1	1	1	1	1	1	1
121	1	1	1	1	1	1	1	1	1	1	1	1	1	1	1
119	0	0	0	0	0	0	0	0	0	0	0	0	0	0	1
114	1	1	1	1	1	1	1	1	1	1	1	1	1	1	1
111	0	0	0	0	0	0	0	0	1	0	0	0	0	0	1
110	0	0	0	1	0	0	0	0	1	0	0	0	1	1	1
108	0	0	0	1	1	1	1	1	1	1	1	0	1	1	0
107	1	1	1	1	1	1	0	0	0	1	1	1	1	1	0
105	0	0	0	0	0	0	0	0	1	0	0	0	0	0	1
103	0	0	0	0	1	1	0	0	0	1	1	0	0	0	0
102	1	1	1	1	1	1	1	1	1	1	1	1	1	1	1
101	0	0	0	0	0	0	0	0	0	0	0	0	1	1	0
98	0	0	0	0	0	0	0	0	1	0	0	0	0	0	1
95	0	0	0	0	0	0	0	0	0	0	0	0	1	1	1
94	1	1	1	1	1	1	1	1	1	1	1	1	1	1	1
91	1	1	1	1	1	1	1	1	1	1	1	1	1	1	1
R1-green-405	0	0	0	0	0	0	0	0	0	0	0	0	1	1	0
386	1	1	1	1	1	1	0	0	0	0	0	0	0	0	1
372	1	1	1	1	1	1	0	0	0	1	1	1	0	0	0
349	0	0	0	0	0	0	0	0	0	0	0	0	1	1	0
314	1	1	1	1	1	1	0	0	0	1	1	1	1	1	0
297	1	1	1	1	1	1	0	0	0	1	1	1	0	0	0
295	0	0	0	0	0	0	0	0	1	0	0	0	0	0	0
291	1	1	1	1	1	1	1	1	1	1	1	1	1	1	1
286	1	1	1	1	1	1	0	0	0	1	1	1	0	0	0
284	0	0	0	0	0	0	0	0	0	0	0	0	1	1	0
273	0	0	0	0	1	1	0	0	0	1	1	0	0	0	0
268	0	0	0	1	0	0	0	0	0	0	0	0	0	0	0
261	0	0	0	0	0	0	0	0	0	0	0	0	0	0	1
259	1	1	1	1	1	1	0	0	0	1	1	1	1	1	0
247	0	0	0	1	0	0	0	0	1	0	0	0	0	0	0
246	0	0	0	0	0	0	1	1	0	0	0	0	1	1	1
244	1	0	0	0	1	1	0	0	0	1	1	1	1	1	0
237	1	1	1	1	1	1	1	1	1	1	1	1	1	1	1
235	0	0	0	0	0	0	0	0	0	0	0	0	0	0	1
229	0	0	0	0	1	1	0	0	0	1	1	1	0	0	0
223	0	0	0	0	0	0	1	1	0	0	0	0	1	1	1
219	1	1	1	1	1	1	0	0	0	1	1	1	1	1	1
217	0	0	0	0	0	0	1	1	0	0	0	0	0	0	1
213	1	1	1	1	1	1	0	0	0	1	1	1	1	1	0
207	0	0	0	0	0	0	0	0	0	0	0	0	0	0	1
206	0	0	0	0	0	0	0	0	0	0	0	0	0	0	0
199	1	1	1	1	1	1	1	1	0	1	1	1	1	1	1
197	1	1	1	1	1	1	0	0	0	1	1	1	0	0	0
196	0	0	0	1	0	0	1	1	1	0	0	0	1	1	0
195	0	0	0	0	0	0	0	0	0	0	0	0	0	0	1
193	0	0	0	0	1	1	0	0	0	1	1	0	0	0	1
192	1	1	1	1	1	1	0	0	0	1	1	1	1	1	1
190	1	1	1	1	1	1	0	0	0	1	1	1	0	0	0
189	0	0	0	0	0	0	0	0	0	0	0	0	0	0	1
187	1	1	1	1	0	0	1	1	1	0	0	1	1	1	1
184	1	1	1	1	1	1	0	0	0	0	0	1	0	0	0
182	0	0	0	0	0	0	0	0	1	0	0	0	0	0	1
178	0	0	0	0	1	1	0	0	0	1	1	0	0	0	0
177	1	1	1	1	1	1	0	0	0	1	1	1	1	1	0
173	0	0	0	1	0	0	1	1	1	0	0	0	1	1	0
171	1	1	1	1	1	1	0	0	0	1	1	1	0	0	0
165	0	0	0	0	0	0	1	1	1	0	0	0	1	1	1
164	1	1	1	1	1	1	1	1	1	1	1	1	1	1	1
160	0	0	0	0	0	0	0	0	0	0	0	0	0	0	1
159	0	0	0	0	0	0	1	1	0	0	0	0	1	1	0
156	0	0	0	0	0	0	0	0	0	0	0	0	0	0	1
153	1	1	1	1	1	1	0	0	0	1	1	1	1	1	0
151	1	1	1	1	1	1	1	1	1	1	1	1	1	1	1
149	0	0	0	0	0	0	0	0	0	0	0	0	0	0	1
143	0	0	0	1	0	0	0	0	0	0	0	0	0	0	0
142	1	1	1	1	1	1	0	0	0	1	1	1	0	0	0
140	1	1	1	1	1	1	0	0	0	1	1	1	0	0	0
138	0	0	0	0	0	0	0	0	1	0	0	0	0	0	1
135	1	1	1	1	1	1	1	1	1	1	1	1	1	1	1
132	1	1	1	1	1	1	1	1	1	1	1	1	1	1	1
131	1	1	1	1	1	1	1	1	1	1	1	1	1	1	1
129	1	1	0	1	1	1	1	1	1	1	1	0	1	1	1
127	0	0	0	0	0	0	1	1	1	0	0	0	1	1	1
125	0	0	0	1	1	1	1	1	1	1	1	0	1	1	1
123	1	1	1	1	1	1	1	1	1	1	1	1	1	1	1
121	1	1	1	1	1	1	1	1	1	1	1	1	1	1	1
120	1	1	1	1	1	1	1	1	1	1	1	1	1	1	1
119	0	0	0	0	0	0	0	0	0	0	0	0	0	0	1
117	1	1	1	1	1	1	1	1	1	1	1	1	1	1	1
110	0	0	0	0	0	0	0	0	1	0	0	0	0	0	1
108	0	0	0	0	0	0	1	1	1	0	0	0	1	1	1
106	0	0	0	0	0	0	1	1	0	0	0	0	0	0	0
105	0	0	0	0	0	0	1	1	1	0	0	0	1	1	1
102	0	0	0	0	0	0	1	1	1	0	0	0	1	1	1
100	0	0	0	1	0	0	1	1	1	0	0	0	1	1	1
96	0	0	0	1	1	1	0	0	0	1	1	0	1	1	1
95	0	0	0	0	0	0	0	0	1	0	0	0	0	0	1
94	1	1	1	1	1	1	1	1	1	1	1	1	1	1	1
R1-black-457	0	0	0	0	0	0	0	0	0	0	0	0	0	0	1
363	1	1	1	1	1	1	1	1	1	1	1	1	1	1	0
359	0	0	0	0	0	0	1	1	0	0	0	0	0	0	0
356	1	1	1	1	1	1	1	1	1	1	1	1	1	1	1
339	1	1	1	1	1	1	1	1	0	1	1	1	1	1	1
326	0	0	0	0	0	0	0	0	0	0	0	0	0	0	1
315	1	1	1	1	1	1	1	1	1	1	1	1	1	1	1
310	0	0	0	0	1	1	0	0	0	1	1	0	0	0	0
302	0	0	0	0	0	0	0	0	0	0	0	0	0	0	1
295	0	0	0	0	0	0	1	1	0	1	1	0	0	0	0
292	1	1	1	1	1	1	0	0	0	1	1	1	1	1	0
290	1	1	1	1	1	1	1	1	1	1	1	1	1	1	0
287	1	1	1	1	1	1	1	1	1	1	1	1	1	1	0
283	0	0	0	0	0	0	0	0	0	0	0	0	0	0	0
282	1	1	1	1	1	1	1	1	1	1	1	1	1	1	1
280	0	0	0	0	0	0	0	0	1	0	0	0	0	0	1
278	0	0	0	0	0	0	0	0	0	0	0	0	0	0	0
268	0	0	0	0	0	0	0	0	0	0	0	1	0	0	0
266	1	1	1	1	1	1	0	0	0	1	1	1	1	1	0
260	1	1	1	1	1	1	1	1	1	1	1	1	1	1	1
257	0	0	0	1	0	0	1	1	1	0	0	0	1	1	1
256	0	0	0	0	0	0	1	1	0	0	0	0	1	1	0
248	1	1	1	1	1	1	1	1	1	1	1	1	1	1	1
246	0	0	0	0	0	0	0	0	0	0	0	0	0	0	1
241	1	1	1	0	0	0	0	0	0	0	0	0	0	0	0
239	0	0	0	0	0	0	0	0	0	0	0	0	0	0	1
235	1	1	1	1	1	1	1	1	1	1	1	1	1	1	1
227	1	1	1	1	1	1	1	1	1	1	1	1	1	1	1
224	0	0	0	0	0	0	1	1	1	0	0	0	0	0	0
221	0	0	0	0	1	1	0	0	1	1	1	1	1	1	1
217	1	1	1	1	1	1	1	1	1	1	1	1	1	1	1
213	0	0	0	0	1	1	1	1	0	0	0	0	0	0	1
209	1	1	1	1	1	1	1	1	1	1	1	1	1	1	1
204	0	0	0	0	0	0	1	1	1	0	0	0	0	0	0
201	1	1	1	1	1	1	1	1	1	1	1	1	1	1	1
198	1	1	1	1	1	1	1	1	1	1	1	1	1	1	1
193	1	1	1	1	1	1	0	0	1	1	1	1	1	1	1
192	1	1	1	1	1	1	1	1	1	1	1	1	1	1	0
191	1	1	1	1	1	1	1	1	1	1	1	1	1	1	1
186	0	0	0	0	0	0	0	0	0	0	0	0	1	1	1
184	1	1	1	1	1	1	1	1	1	1	1	1	1	1	1
181	0	0	0	0	0	1	1	0	0	0	0	0	1	1	1
180	1	1	1	1	1	1	0	0	1	1	1	0	0	0	0
177	0	0	0	0	0	0	0	0	1	0	0	0	0	0	1
176	0	0	0	0	0	0	1	1	0	0	0	0	1	1	0
175	0	0	0	0	0	0	0	0	0	0	0	0	1	1	1
173	0	0	1	0	1	1	1	1	0	1	1	1	0	0	0
169	0	0	0	0	0	0	0	0	1	0	0	0	1	1	1
167	0	0	0	0	0	0	0	0	0	0	0	0	1	1	1
166	1	1	1	1	0	0	0	0	1	1	1	1	1	1	1
164	1	1	1	1	1	1	1	1	0	1	1	1	1	1	1
162	1	1	1	1	1	1	1	1	1	1	1	1	1	1	1
158	1	1	1	1	1	1	1	1	1	1	1	1	1	1	0
156	1	1	1	1	1	1	1	1	1	1	1	1	1	1	1
152	0	0	0	0	1	1	0	0	0	1	1	0	0	0	0
151	1	1	1	1	1	1	1	1	1	1	1	1	1	1	0
149	1	1	1	0	1	1	0	0	0	1	1	1	1	1	1
148	0	0	0	0	0	0	0	0	0	0	0	0	0	0	1
147	0	0	0	0	0	0	0	0	0	0	0	0	1	1	0
141	0	0	0	0	0	0	1	1	0	0	0	0	1	1	1
140	0	0	0	0	0	0	1	1	1	0	0	0	1	1	1
137	1	1	1	1	1	1	1	1	0	1	1	1	1	1	0
135	0	0	0	0	0	0	0	0	1	0	0	0	0	0	1
132	0	0	0	0	0	0	0	0	0	0	0	0	1	1	1
130	0	0	0	1	0	0	1	1	1	0	0	0	0	0	1
129	1	1	1	1	1	1	1	1	1	0	0	0	0	0	1
128	0	0	0	0	0	0	0	0	0	0	0	0	0	0	1
125	0	0	0	0	0	0	0	0	1	0	0	0	1	1	0
123	1	1	1	1	1	1	1	1	1	1	1	1	1	1	1
121	1	1	1	1	1	1	1	1	1	1	1	1	1	1	1
120	1	1	1	1	1	1	1	1	1	1	1	1	1	1	1
119	0	0	0	0	0	0	1	1	0	0	0	0	0	0	0
117	0	0	0	0	0	0	0	0	0	0	0	0	0	0	1
116	0	0	0	0	0	0	1	1	1	0	0	0	1	1	0
115	1	1	1	1	1	1	1	1	1	1	1	1	1	1	1
114	0	0	0	0	0	0	1	1	1	0	0	0	1	1	1
110	1	1	1	1	1	1	1	1	1	1	1	1	1	1	1
108	0	0	0	0	1	1	0	0	0	1	1	0	0	0	0
106	0	0	0	0	0	0	1	1	1	0	0	0	0	0	1
105	0	0	0	0	0	0	1	1	1	0	0	0	1	1	1
100	1	1	1	1	1	1	1	1	1	1	1	1	1	1	1
98	0	0	0	0	0	0	0	0	0	0	0	0	1	1	0
96	0	0	0	0	0	0	0	0	1	0	0	0	0	0	0
95	0	0	0	1	0	0	0	0	0	0	0	0	1	1	1
93	0	0	0	0	0	0	1	1	1	0	0	0	1	1	1
91	1	1	1	1	1	1	1	1	1	1	1	1	1	1	1
R2-blue	0	0	0	0	0	0	0	0	0	0	0	0	0	0	0
447	1	1	1	1	1	1	1	1	1	1	1	1	1	1	1
445	1	1	1	1	1	1	1	1	1	1	1	1	1	1	1
436	0	0	0	0	0	0	0	0	0	0	0	0	0	0	0
434	1	1	1	1	1	1	1	1	1	1	1	1	1	1	1
431	0	0	0	0	0	0	0	0	0	0	0	0	0	0	0
389	0	0	0	0	0	0	0	0	0	0	0	0	0	0	0
387	0	0	0	0	1	1	0	0	0	1	1	0	0	0	0
385	0	0	0	0	0	0	0	0	0	0	0	0	0	0	0
380	1	1	1	1	1	1	1	1	1	1	1	1	1	1	1
374	0	0	0	0	1	1	0	0	0	1	1	0	0	0	0
371	0	0	0	0	0	0	0	0	0	0	0	0	0	0	1
365	1	1	1	1	1	1	1	1	1	1	1	1	1	1	1
362	0	0	0	0	0	0	0	0	0	0	0	0	0	0	0
357	0	0	0	0	0	0	0	0	0	0	0	0	0	0	0
354	0	0	0	0	0	0	0	0	0	0	0	0	0	0	0
351	0	0	0	0	0	0	0	0	0	0	0	0	0	0	0
346	1	1	1	1	1	1	1	1	1	1	1	1	1	1	1
319	0	0	0	1	0	0	1	1	1	0	0	0	1	1	1
315	0	0	0	0	0	0	0	0	0	0	0	0	0	0	0
300	1	1	1	1	1	1	1	1	1	1	1	1	1	1	1
297	0	0	0	0	1	1	0	0	0	1	1	0	0	0	0
289	1	1	1	1	0	0	1	1	1	0	0	1	1	1	1
285	1	1	1	1	1	1	1	1	1	1	1	1	1	1	1
281	0	0	0	0	0	0	1	1	1	0	0	0	1	1	1
269	0	0	0	0	0	0	0	0	0	0	0	0	0	0	1
267	0	0	0	0	0	0	0	0	0	0	0	0	0	0	0
257	0	0	0	0	0	0	0	0	0	0	0	0	0	0	0
249	0	0	1	0	0	0	1	1	1	0	0	0	1	1	1
246	0	0	0	0	0	0	0	0	0	0	0	0	0	0	0
236	0	0	0	0	0	0	0	0	0	0	0	0	0	0	0
232	0	0	0	0	0	0	0	0	0	0	0	0	0	0	0
230	1	1	1	1	1	1	1	1	1	1	1	1	1	1	1
226	1	1	1	1	1	1	1	1	1	1	1	1	1	1	0
224	0	0	0	0	0	0	0	0	0	0	0	0	0	0	0
219	1	1	1	1	1	1	1	1	1	1	1	1	1	1	1
214	1	1	1	1	1	1	1	1	1	1	1	1	1	1	1
209	1	1	1	1	1	1	1	1	1	0	0	1	0	0	0
206	0	0	0	1	1	1	0	0	0	0	0	1	0	0	0
204	1	1	1	0	1	1	0	0	0	1	1	1	0	0	0
199	1	1	1	1	1	1	1	1	1	1	1	1	1	1	0
197	0	0	0	0	0	0	0	0	0	0	0	0	0	0	1
193	0	0	0	0	1	1	0	0	0	1	1	1	0	0	0
191	1	1	1	1	1	1	1	1	1	1	1	1	1	1	1
189	0	0	0	0	0	0	1	1	0	0	0	0	0	0	0
187	0	0	0	0	1	1	0	0	1	1	1	1	0	0	0
186	0	0	0	0	1	1	0	0	0	1	1	1	0	0	0
184	0	0	0	0	1	1	0	0	0	0	0	1	1	1	1
179	1	1	1	1	1	1	1	1	1	1	1	1	1	1	1
170	0	0	0	0	0	0	0	0	0	0	0	0	0	0	0
168	1	1	1	1	1	1	1	1	1	1	1	1	1	1	1
166	0	0	1	0	0	0	0	0	0	0	0	0	0	0	0
164	1	1	0	1	0	0	0	0	0	0	0	0	0	0	0
160	0	0	0	0	0	0	1	1	1	0	0	0	1	1	1
156	0	0	0	0	0	0	1	1	1	0	0	0	0	0	0
153	0	0	0	0	1	1	1	1	1	1	1	1	1	1	0
148	1	1	1	1	1	1	1	1	1	1	1	1	1	1	1
145	0	0	0	0	0	0	0	0	1	0	0	0	0	0	1
142	0	0	0	0	0	0	0	0	1	0	0	0	1	1	0
138	0	0	0	0	0	0	1	1	1	0	0	0	1	1	1
135	1	1	1	1	1	1	1	1	1	0	0	1	0	0	0
131	1	1	1	1	1	1	1	1	1	1	1	1	1	1	0
130	1	1	1	1	1	1	1	1	1	1	1	1	1	1	0
128	0	0	1	0	1	1	0	0	0	0	0	1	0	0	0
125	1	1	1	1	1	1	1	1	1	1	1	1	1	1	1
123	0	0	0	0	0	0	0	0	1	0	0	0	0	0	0
121	0	0	0	0	1	1	0	0	0	1	1	1	0	0	1
120	1	1	1	1	1	1	1	1	1	1	1	1	1	1	1
119	1	1	1	1	1	1	1	1	1	1	1	1	1	1	1
117	0	0	0	0	0	1	1	0	0	0	0	0	0	0	1
114	1	1	1	1	1	1	1	1	1	1	1	1	1	1	1
112	0	0	0	0	0	0	0	0	0	0	0	0	0	0	1
111	1	1	1	1	1	1	1	1	1	0	0	1	0	0	1
108	0	0	0	0	1	1	0	0	0	1	1	1	0	0	0
107	1	1	1	1	1	1	1	1	1	1	1	1	1	1	1
104	1	1	1	1	1	1	1	1	1	1	1	1	1	1	1
100	1	1	1	1	1	1	1	1	1	1	1	1	1	1	1
96	0	0	0	0	1	1	0	0	0	1	1	1	0	0	0
93	0	0	0	0	0	0	0	0	0	0	0	0	0	0	0
91	0	0	1	0	1	1	0	0	0	1	1	1	0	0	1
R2-green-440	1	1	1	1	0	0	0	0	0	1	1	0	0	0	0
398	0	0	0	0	0	0	0	0	0	0	0	0	0	0	0
396	0	0	0	0	1	1	0	0	0	1	1	1	0	0	0
391	0	0	0	0	0	0	0	0	0	0	0	0	0	0	0
367	0	0	0	0	0	0	0	0	0	0	0	0	0	0	1
362	1	1	1	1	0	0	0	0	0	0	0	0	0	0	0
352	1	1	1	1	0	0	0	0	0	0	0	0	0	0	1
336	1	1	1	1	0	0	0	0	0	0	0	0	0	0	0
325	1	1	1	1	1	1	1	1	1	1	1	1	1	1	0
321	1	1	1	1	1	1	1	1	1	1	1	1	1	1	0
318	0	0	0	0	0	0	0	0	0	0	0	0	1	1	1
315	0	0	0	0	0	0	0	0	0	0	0	0	0	0	1
306	0	0	0	0	0	0	0	0	1	0	0	0	0	0	0
296	0	0	0	0	0	0	0	0	1	0	0	0	0	0	0
294	1	1	1	1	0	0	1	1	1	0	0	0	0	0	1
291	1	1	1	1	1	1	0	0	0	1	1	1	0	0	0
288	1	1	1	1	0	0	1	1	1	0	0	0	1	1	1
282	1	1	1	1	1	1	0	0	1	1	1	1	0	0	1
277	0	0	0	1	0	0	1	1	1	0	0	0	0	0	1
273	0	0	0	1	0	0	0	0	0	0	0	0	0	0	0
270	0	0	0	0	0	0	1	1	0	0	0	0	0	0	0
256	0	0	0	1	0	0	0	0	0	0	0	0	0	0	0
253	0	0	0	0	0	0	0	0	0	0	0	0	0	0	1
249	1	1	1	1	1	1	1	1	1	1	1	1	1	1	0
247	0	0	0	0	0	0	1	1	1	0	0	0	1	1	1
240	0	0	0	0	0	0	0	0	0	0	0	0	0	0	1
238	0	0	0	0	0	0	1	1	1	0	0	0	1	1	0
235	0	0	0	0	0	0	0	0	1	0	0	0	0	0	1
224	1	1	1	1	0	0	0	0	0	0	0	0	1	1	0
220	1	1	1	1	1	1	0	0	0	1	1	1	0	0	0
218	1	1	1	1	1	1	0	0	0	1	1	1	1	1	1
216	1	1	1	1	1	1	1	1	1	1	1	1	1	1	1
211	1	1	1	1	0	0	0	0	0	1	1	0	0	0	0
208	1	1	1	1	1	1	1	1	0	1	1	1	1	1	0
206	0	0	0	0	0	0	1	1	1	0	0	0	0	0	1
201	0	0	1	0	1	1	1	1	1	1	1	1	1	1	1
198	1	1	1	0	0	0	0	0	0	0	0	0	0	0	1
194	1	1	1	1	1	1	1	1	1	1	1	1	0	0	0
191	1	1	1	1	0	0	0	0	0	0	0	0	0	0	0
190	0	0	0	1	1	1	1	1	0	0	0	1	1	1	0
186	0	0	0	0	0	0	1	1	1	0	0	0	1	1	1
180	1	1	1	1	1	1	1	1	1	1	1	1	1	1	0
178	0	0	0	1	0	0	0	0	0	0	0	0	0	0	1
175	1	1	1	1	1	1	1	1	0	1	1	1	1	1	0
171	1	1	1	1	1	1	1	1	1	1	1	1	1	1	1
166	1	1	1	1	1	1	1	1	1	1	1	1	1	1	1
161	0	0	0	1	1	1	1	1	1	0	0	1	0	0	0
158	0	0	0	0	1	1	1	1	0	1	1	1	1	1	1
156	0	0	0	0	0	0	0	0	0	0	0	0	1	1	1
148	1	1	1	0	0	0	1	1	0	0	0	0	0	0	1
147	0	0	0	0	0	0	1	1	1	0	0	0	1	1	1
145	0	0	0	0	1	1	0	0	0	1	1	1	0	0	0
142	1	1	1	1	0	0	0	0	0	0	0	0	0	0	1
138	0	0	0	0	0	0	1	1	1	0	0	0	1	1	1
134	0	0	0	1	0	0	0	0	1	0	0	0	0	0	1
129	0	0	0	0	0	0	1	1	1	0	0	0	1	1	1
124	0	0	0	0	0	0	1	1	1	0	0	0	1	1	1
123	1	1	1	1	1	1	1	1	1	1	1	1	1	1	1
120	1	1	1	0	0	0	0	0	1	0	0	0	0	0	0
119	1	1	1	1	1	1	1	1	1	1	1	1	1	1	1
117	1	1	1	0	0	0	1	1	1	0	0	0	1	1	1
116	0	0	0	1	0	0	0	0	1	0	0	0	1	1	0
115	0	0	0	0	1	1	0	0	0	1	1	1	0	0	1
114	0	0	1	1	1	1	1	1	1	1	1	1	0	0	1
113	1	1	1	1	1	1	1	1	0	1	1	1	0	0	0
112	0	0	0	0	0	0	1	1	1	0	0	0	0	0	0
111	0	0	0	0	0	0	1	1	1	0	0	0	0	0	0
109	1	1	1	1	1	1	1	1	1	1	1	1	1	1	1
106	0	0	0	0	0	0	0	0	1	0	0	0	1	1	0
104	0	0	0	0	0	0	0	0	0	0	0	0	0	0	1
103	1	1	1	1	1	1	1	1	1	1	1	1	1	1	1
100	0	0	0	0	0	0	0	0	0	0	0	0	0	0	1
97	1	1	1	0	1	1	0	0	0	1	1	1	0	0	0
94	0	0	0	0	1	1	0	0	0	1	1	1	0	0	1
93	1	1	1	1	0	0	1	1	0	0	0	0	1	1	0
R2-black-471	1	1	1	1	1	1	1	1	1	1	1	1	1	1	0
459	1	1	1	1	0	0	0	0	0	0	0	0	0	0	0
442	1	1	1	1	1	1	0	0	1	1	1	1	1	1	0
438	0	0	0	0	0	0	1	1	0	0	0	0	0	0	0
435	1	1	1	1	1	1	1	1	1	1	1	1	1	1	1
426	1	1	1	1	1	1	1	1	0	1	1	1	1	1	0
421	1	1	1	1	1	1	1	1	0	1	1	1	1	1	0
404	0	0	0	0	0	0	0	0	0	0	0	0	0	0	1
396	0	0	0	0	1	1	0	0	0	1	1	1	0	0	0
385	1	1	1	1	1	1	1	1	1	1	1	1	1	1	0
377	1	1	1	1	1	1	1	1	1	1	1	1	1	1	0
342	1	1	1	1	1	1	1	1	1	1	1	1	1	1	0
334	0	0	0	0	0	0	1	1	1	0	0	0	1	1	1
332	1	1	1	1	1	1	1	1	1	1	1	1	1	1	1
315	1	1	1	1	1	1	1	1	0	1	1	1	1	1	0
309	0	0	0	0	0	0	0	0	0	1	1	0	0	0	1
306	0	0	0	0	1	1	0	0	0	0	0	1	0	0	0
302	1	1	1	1	1	1	1	1	1	1	1	1	1	1	1
299	0	0	0	0	0	0	1	1	1	0	0	0	0	0	0
281	0	0	0	0	1	1	0	0	0	1	1	1	0	0	0
276	0	0	0	0	1	1	1	1	1	1	1	1	0	0	1
267	1	1	1	1	1	1	1	1	1	1	1	1	1	1	1
265	0	0	0	0	0	0	1	1	1	0	0	0	0	0	1
262	0	0	0	0	1	1	0	0	0	1	1	1	0	0	0
260	1	1	1	1	1	1	1	1	1	1	1	1	1	1	1
257	0	0	0	0	0	0	1	1	0	0	0	0	0	0	1
249	1	1	1	1	1	1	1	1	1	1	1	1	1	1	0
243	0	0	0	0	0	0	1	1	1	0	0	0	1	1	1
241	0	0	0	0	0	0	0	0	1	0	0	0	0	0	0
238	0	0	0	0	0	0	1	1	1	0	0	0	1	1	1
234	0	0	0	0	0	0	1	1	1	0	0	0	1	1	1
230	1	1	1	1	1	1	1	1	1	1	1	1	1	1	1
227	1	1	1	1	1	1	1	1	1	1	1	1	1	1	1
221	0	0	0	0	0	0	0	0	0	0	0	0	0	0	1
215	1	1	1	1	1	1	1	1	1	1	1	1	1	1	1
213	1	1	1	1	1	1	1	1	1	1	1	1	1	1	0
208	0	0	0	0	1	1	0	0	0	1	1	1	0	0	0
206	1	1	1	1	0	0	0	0	0	0	0	0	0	0	0
197	1	1	1	1	1	1	1	1	1	1	1	1	1	1	0
195	0	0	0	0	0	0	1	1	1	0	0	0	0	0	1
190	0	0	0	1	1	1	1	1	1	1	1	1	1	1	1
188	0	0	0	0	0	0	1	1	0	0	0	0	1	1	1
185	0	0	0	0	1	1	0	0	0	1	1	1	0	0	0
184	1	1	1	1	1	1	1	1	1	1	1	1	1	1	0
176	0	0	0	0	0	0	1	1	0	0	0	0	0	0	1
175	0	0	0	0	1	1	0	0	0	1	1	1	0	0	0
174	0	0	0	0	0	0	1	1	1	0	0	0	1	1	0
173	1	1	1	1	1	1	0	0	0	1	1	1	0	0	0
170	1	1	1	1	1	1	1	1	1	1	1	1	1	1	1
168	0	0	0	0	0	0	0	0	1	0	0	0	1	1	1
165	1	1	1	1	1	1	0	0	1	1	1	1	0	0	1
163	0	0	0	0	0	0	0	0	0	0	0	0	0	0	0
162	1	1	1	1	1	1	0	0	0	1	1	1	0	0	1
161	0	0	0	0	0	0	0	0	0	0	0	0	1	1	0
159	1	1	1	1	1	1	1	1	1	1	1	1	1	1	1
157	0	0	0	1	0	0	1	1	0	0	0	0	0	0	1
150	0	0	0	0	0	0	0	0	0	0	0	0	1	1	0
148	1	1	1	1	1	1	1	1	1	1	1	1	1	1	1
145	1	1	1	1	1	1	1	1	1	1	1	1	1	1	1
143	1	1	1	1	0	0	0	0	1	0	0	0	0	0	0
142	0	0	0	0	0	0	0	0	0	0	0	0	0	0	0
137	0	0	0	0	0	0	0	0	0	0	0	0	0	0	0
132	0	0	0	0	0	0	0	0	0	0	0	0	0	0	0
131	0	0	0	0	1	1	0	0	0	1	1	1	0	0	0
129	0	0	0	0	0	0	0	0	0	0	0	0	0	0	0
128	1	1	1	1	1	1	1	1	1	1	1	1	1	1	1
126	1	1	1	1	1	1	1	1	1	1	1	1	1	1	0
124	1	1	1	1	1	1	1	1	1	1	1	1	1	1	1
122	1	1	1	1	1	1	1	1	1	1	1	1	1	1	1
119	0	0	0	0	1	1	0	0	0	1	1	1	0	0	1
116	0	0	0	0	1	1	0	0	0	1	1	1	0	0	0
109	1	1	1	1	1	1	1	1	1	1	1	1	1	1	1
107	0	0	0	0	1	1	1	1	1	1	1	1	0	0	1
103	1	1	1	1	1	1	1	1	1	1	1	1	1	1	1
100	1	1	1	1	1	1	1	1	1	1	1	1	1	1	1
98	1	1	1	1	1	1	0	0	1	1	1	1	0	0	1
97	0	0	0	0	1	1	0	0	0	1	1	1	0	0	0
94	1	1	1	1	1	1	1	1	1	1	1	1	1	1	1
494	0	0	0	0	0	0	0	0	0	0	0	0	0	0	0
477	0	0	0	0	1	1	0	0	0	1	1	1	0	0	0
472	0	0	0	0	0	0	0	0	0	0	0	0	1	1	0
444	1	1	1	1	1	1	1	1	1	1	1	1	1	1	1
431	0	0	0	0	0	0	0	0	0	0	0	0	0	0	0
410	0	0	0	0	0	0	1	1	1	0	0	0	1	1	1
382	0	0	0	0	0	0	0	0	0	0	0	0	0	0	0
369	0	0	0	0	0	0	0	0	0	0	0	0	0	0	0
353	0	0	0	0	0	0	1	1	1	0	0	0	0	0	1
338	1	0	0	1	1	0	1	1	0	1	1	1	1	1	1
330	1	1	1	1	1	1	1	1	1	1	1	1	1	1	1
305	0	0	1	0	0	0	0	0	0	0	0	0	0	0	0
299	0	0	0	0	0	0	0	0	0	0	0	0	0	0	0
284	1	1	1	1	1	1	1	1	1	1	1	1	1	1	1
271	1	1	1	1	1	1	1	1	1	1	1	1	1	1	1
263	0	0	0	0	1	1	0	0	0	1	1	1	0	0	1
254	1	1	1	1	1	1	1	1	1	0	0	1	1	1	1
241	1	1	1	1	0	0	1	1	1	0	0	0	1	1	1
236	0	0	0	0	0	0	0	0	0	0	0	0	1	0	1
230	0	0	0	0	1	1	1	1	1	0	0	1	1	1	0
226	0	0	0	0	0	0	0	0	0	0	0	0	1	1	0
223	1	1	1	1	1	1	1	1	1	1	1	1	1	1	1
217	1	1	1	1	1	1	1	1	1	1	1	1	1	1	1
211	1	1	1	1	1	1	1	1	1	1	1	1	1	1	1
209	1	1	1	1	1	1	1	1	1	1	1	1	1	1	1
204	1	1	1	1	1	1	1	1	1	1	1	1	1	1	1
199	0	0	0	0	0	0	0	0	0	0	0	0	1	1	1
195	0	0	0	0	0	0	1	1	1	0	0	0	1	1	1
191	1	1	1	1	1	1	1	1	1	1	1	1	1	1	1
186	1	1	1	1	1	1	1	1	1	1	1	1	1	1	1
181	0	0	0	0	1	1	0	0	0	1	1	1	1	1	0
175	0	0	0	0	0	0	1	1	0	0	0	0	0	0	1
169	0	0	0	0	0	0	1	1	1	0	0	0	1	1	1
165	1	1	1	1	1	1	1	1	1	1	1	1	1	1	1
160	1	1	1	1	1	1	1	1	1	1	1	1	1	1	1
155	0	0	0	1	1	1	0	0	0	1	1	1	0	0	0
148	1	1	1	1	1	1	1	1	1	1	1	1	1	1	1
142	1	1	1	1	1	1	1	1	1	1	1	1	1	1	1
139	1	1	1	1	1	1	1	1	1	1	1	1	1	1	1
137	0	0	0	0	0	0	1	1	1	0	0	0	1	1	1
134	0	0	0	0	0	0	0	0	0	0	0	0	0	0	0
130	1	1	1	1	1	1	1	1	1	1	1	1	1	1	1
124	1	1	1	1	1	1	1	1	1	1	1	1	1	1	1
120	1	1	1	1	1	1	1	1	1	1	1	1	1	1	1
116	0	0	0	0	1	1	0	0	0	1	1	1	1	1	0
114	1	1	1	1	0	0	1	1	1	0	0	0	1	0	0
109	1	1	1	0	1	1	0	0	1	1	1	1	1	1	1
102	1	1	1	1	1	1	1	1	1	1	1	1	1	1	1
99	1	1	1	1	1	1	1	1	1	1	1	1	1	1	0
96	0	0	0	0	0	0	1	1	0	0	0	0	0	0	1
90	1	1	1	1	1	1	1	1	1	1	1	1	1	1	1
428	0	0	0	0	1	1	0	0	0	0	0	1	0	0	0
392	0	0	0	0	0	0	0	0	0	1	1	0	0	0	0
353	0	0	0	0	0	0	1	1	0	0	0	0	0	0	0
348	0	0	0	0	0	0	0	0	0	0	0	0	1	1	0
315	1	1	1	1	1	1	0	0	0	1	1	1	1	1	0
307	1	1	1	0	0	0	0	0	0	0	0	0	0	0	0
295	0	0	0	0	0	0	0	0	1	0	0	0	0	0	0
273	0	0	0	0	0	0	1	1	0	0	0	0	0	0	0
266	0	0	0	0	0	0	0	0	0	0	0	0	0	0	0
258	0	0	0	0	0	0	0	0	0	0	0	0	1	1	0
244	0	0	0	0	0	0	1	1	0	0	0	0	1	1	0
241	0	0	0	0	0	0	0	0	0	0	0	0	0	0	1
236	0	0	0	0	0	0	1	1	1	0	0	0	1	1	1
232	0	0	0	0	0	0	0	0	0	0	0	0	0	0	0
226	1	1	1	0	1	1	0	0	0	1	1	1	0	0	0
218	0	0	0	0	1	1	0	0	0	0	0	1	0	0	0
211	1	1	1	1	1	1	1	1	1	1	1	1	1	1	1
197	1	1	1	1	1	1	1	1	1	1	1	1	1	1	1
187	1	1	1	1	1	1	1	1	1	1	1	1	1	1	1
171	1	1	1	1	1	1	1	1	1	1	1	1	1	1	1
165	1	1	1	1	1	1	1	1	1	1	1	1	1	1	1
160	0	0	0	0	1	1	1	1	1	1	1	1	1	1	1
156	0	0	0	0	0	0	0	0	0	0	0	0	0	0	1
152	0	0	0	0	0	0	1	1	0	0	0	0	0	0	0
150	0	0	0	0	0	0	1	1	1	0	0	0	1	1	1
143	0	0	0	0	0	0	0	0	0	0	0	0	0	0	0
141	1	1	0	0	0	0	1	1	1	1	0	0	1	1	1
134	1	1	1	1	1	1	1	1	1	1	1	1	1	1	1
130	0	0	0	0	1	1	0	0	0	1	1	1	0	0	1
127	0	0	0	0	0	0	1	1	1	0	0	0	1	1	1
122	1	1	1	1	1	1	1	1	1	1	1	1	1	1	1
121	1	1	1	0	0	0	1	1	1	0	0	0	1	1	1
118	1	1	1	1	1	1	1	1	1	1	1	1	1	1	1
113	0	0	0	0	0	0	0	0	0	0	0	0	1	1	1
106	0	0	0	0	0	0	1	1	1	0	0	0	1	1	1
102	1	1	1	0	0	0	1	1	1	0	0	0	1	1	1
100	0	0	0	0	0	0	1	1	1	0	0	0	1	1	1
96	0	0	0	0	1	1	0	0	0	1	1	1	0	0	1
92	0	0	0	0	0	0	0	0	0	0	0	0	1	1	1
89	0	0	0	0	0	0	1	1	1	0	0	0	0	0	1
R3-black-	0	0	0	0	0	0	0	0	0	0	0	0	1	1	0
362	0	0	0	0	0	0	0	0	0	0	0	0	0	0	0
357	0	0	0	0	0	0	1	1	0	0	0	0	0	0	0
333	0	0	0	0	1	1	1	1	0	1	1	1	1	1	0
316	0	0	0	1	0	0	0	0	0	0	0	0	0	0	0
299	1	1	1	1	1	1	1	1	1	1	1	1	1	1	0
289	1	1	1	1	1	1	1	1	0	1	1	1	1	1	0
283	0	0	0	0	1	1	1	1	0	1	1	1	0	0	0
268	0	1	1	1	1	1	1	1	0	1	1	1	1	1	1
261	0	0	0	0	0	0	0	0	0	0	0	0	0	0	0
256	0	0	0	0	0	0	1	1	1	1	1	0	1	1	1
252	0	0	0	0	1	1	1	1	0	1	1	1	1	1	1
243	1	1	1	1	1	1	1	1	1	1	1	1	1	1	0
237	1	1	1	1	1	1	1	1	1	1	1	1	1	1	1
234	0	1	1	1	1	1	1	1	1	1	1	1	1	1	1
232	0	0	0	0	1	1	0	0	0	1	1	1	0	0	1
225	1	1	1	1	1	1	1	1	1	1	1	1	1	1	1
216	1	1	1	1	1	1	1	1	1	1	1	1	1	1	1
212	0	0	1	0	1	0	0	0	0	1	1	1	1	1	1
208	1	1	1	1	1	1	1	1	1	1	1	1	1	1	1
202	0	0	0	0	0	0	1	1	1	0	0	0	1	0	1
198	1	1	1	1	1	1	1	1	1	1	1	1	1	1	1
191	1	1	1	1	1	1	1	1	1	1	1	1	1	1	1
184	1	1	1	1	1	1	1	1	1	1	1	1	1	1	1
178	0	0	0	0	0	0	1	1	1	0	0	0	0	0	0
176	1	1	1	1	1	1	1	1	1	1	1	1	1	1	1
172	1	0	1	0	1	1	1	1	0	1	1	1	1	0	0
169	0	0	0	0	0	0	1	1	1	0	0	0	1	1	1
165	1	1	1	0	1	1	0	0	1	1	1	1	1	1	0
162	1	1	1	1	1	1	1	1	1	1	1	1	1	1	1
159	1	1	1	1	1	1	0	0	1	1	1	1	1	1	0
156	1	1	1	1	1	1	0	0	1	1	1	1	1	1	1
152	0	0	0	0	0	0	1	1	1	0	0	0	1	1	1
149	0	0	0	0	0	0	0	0	0	0	0	0	1	1	1
147	0	0	0	0	0	0	1	0	1	0	0	0	1	1	1
144	0	0	0	0	0	0	0	0	1	0	0	0	0	0	0
140	0	0	0	0	0	0	1	1	1	0	0	0	1	1	1
137	0	0	0	0	0	0	1	1	1	0	0	0	0	0	1
135	1	1	1	1	1	1	0	0	1	1	1	1	1	1	1
131	0	0	0	0	0	0	0	0	1	0	0	0	0	0	1
128	1	1	1	1	1	1	1	1	0	0	0	1	0	0	0
123	1	1	1	1	1	1	1	1	1	1	1	1	1	1	1
120	1	1	1	1	1	1	1	1	1	1	1	1	1	1	0
114	0	0	0	1	0	0	1	1	1	0	0	0	1	1	1
110	0	0	0	0	1	1	1	0	1	1	1	1	1	1	1
108	1	1	1	1	1	1	1	1	1	1	1	1	1	1	1
105	0	0	0	0	0	0	1	1	0	0	0	0	1	1	0
101	1	1	1	1	1	1	1	1	1	1	1	1	1	1	1
97	1	1	1	1	1	1	1	1	1	1	1	1	1	1	1
95	0	0	0	0	0	0	0	0	0	0	0	0	1	1	0
R4-black-471	1	1	1	1	1	1	1	1	1	1	1	1	1	1	0
469	0	0	0	0	0	0	0	0	0	0	0	0	0	0	1
463	0	0	0	0	0	0	0	0	0	0	0	0	0	0	1
396	0	0	0	0	1	1	0	0	0	1	1	1	0	0	0
388	1	1	1	1	1	1	1	1	1	1	1	1	1	1	0
375	0	0	1	0	0	0	0	0	0	0	0	0	0	0	0
362	0	0	1	0	0	0	0	0	0	0	0	0	0	0	0
351	0	0	0	0	0	0	1	1	1	0	0	0	0	0	0
337	0	0	0	0	0	0	0	0	0	0	0	0	0	0	1
317	0	0	0	0	0	0	0	0	0	0	0	0	0	0	0
315	1	1	1	1	1	1	1	1	1	1	1	1	1	1	1
308	1	1	1	1	1	1	0	0	1	1	1	1	1	1	0
298	1	1	1	1	1	1	1	1	1	1	1	1	1	1	1
290	1	1	1	1	1	1	1	1	1	1	1	1	1	1	1
285	1	1	0	1	0	0	1	1	1	0	0	0	1	1	1
282	0	0	0	0	0	0	0	0	0	0	0	0	0	0	0
280	0	0	0	0	1	1	0	0	0	1	1	1	0	0	0
278	0	0	0	0	0	0	1	1	1	0	0	0	1	1	1
275	0	0	0	0	0	0	0	0	0	0	0	0	0	0	0
272	0	0	0	0	0	0	1	1	0	0	0	0	0	0	0
267	1	1	1	1	1	1	1	1	1	1	1	1	1	1	1
260	0	0	0	0	0	0	0	0	0	0	0	0	0	0	0
255	0	1	1	0	1	1	1	1	0	1	1	1	1	1	1
251	0	0	0	0	1	1	1	1	0	1	1	1	0	0	0
248	0	0	0	0	0	0	0	0	0	0	0	0	0	0	0
239	1	1	1	1	1	1	1	1	1	1	1	1	1	1	1
233	0	0	0	0	0	0	0	0	0	0	0	0	1	1	1
229	0	0	0	0	0	0	1	1	1	0	0	0	1	1	1
226	0	0	0	0	0	0	0	0	0	0	0	0	0	0	0
224	1	1	1	1	1	1	1	1	1	1	1	1	1	1	1
222	0	0	1	0	0	0	1	1	1	0	0	0	1	1	1
217	1	1	1	1	1	1	1	1	1	1	1	1	1	1	1
215	0	0	0	0	0	0	0	0	0	0	0	0	1	1	0
212	1	1	1	1	1	1	1	1	1	1	1	1	1	1	1
209	1	1	1	1	1	1	1	1	1	1	1	1	1	1	1
202	1	1	1	1	1	1	1	1	1	1	1	1	1	1	1
199	1	1	1	1	1	1	1	1	1	1	1	1	1	1	1
192	1	1	1	1	1	1	0	0	0	1	1	1	1	1	1
189	1	1	1	1	1	1	0	0	0	0	1	1	0	1	1
185	1	1	1	1	1	1	1	1	1	1	1	1	1	1	1
179	1	1	0	1	1	1	0	0	1	1	1	1	1	1	0
177	1	1	0	1	0	0	1	1	0	0	0	0	1	1	1
174	0	0	0	0	0	0	0	0	1	0	0	0	1	1	1
172	1	1	1	0	0	0	0	0	0	0	0	0	0	0	0
169	0	0	0	1	0	0	1	1	1	0	0	0	1	1	1
165	1	1	1	1	1	1	1	1	1	1	1	1	1	1	1
161	0	0	0	0	0	0	1	1	1	0	0	0	1	1	1
158	1	1	1	1	1	1	1	1	1	1	1	1	1	1	1
155	1	1	1	1	1	1	1	1	1	1	1	1	1	1	1
153	1	1	1	1	1	1	1	1	1	1	1	1	1	1	1
149	1	1	1	0	0	0	0	0	0	0	0	0	1	1	1
146	1	1	1	1	1	1	1	1	1	1	1	1	1	1	1
143	1	1	1	1	1	1	1	1	1	1	1	1	1	1	1
140	0	0	0	0	0	0	1	1	1	1	1	0	1	1	1
137	0	0	0	0	0	0	0	0	0	0	0	0	0	0	1
134	1	1	1	1	1	1	1	1	1	1	1	1	1	1	1
131	0	0	0	0	0	0	1	1	1	0	0	0	1	1	1
128	1	1	1	1	1	1	1	1	1	1	1	1	1	1	1
123	1	1	1	1	1	1	1	1	1	1	1	1	1	1	1
121	0	0	0	1	1	1	0	0	0	1	1	1	0	0	0
112	1	1	1	1	1	1	1	1	1	1	1	1	1	1	1
110	0	0	0	0	0	0	0	0	0	0	0	0	1	1	0
108	0	0	1	0	1	1	0	0	1	1	1	1	1	1	1
105	1	1	1	1	1	1	1	1	1	1	1	1	1	1	1
102	1	1	1	1	1	1	1	1	0	1	1	1	1	1	0
100	1	1	1	1	1	1	1	1	0	0	0	1	1	1	1
97	1	1	1	1	1	1	1	1	1	1	1	1	1	1	1
94	1	1	1	1	1	1	1	1	1	1	1	1	1	1	1
R4-green-454	0	0	0	0	0	0	0	0	0	0	0	0	0	0	0
430	0	0	0	0	1	1	0	0	0	1	1	1	0	0	0
392	0	0	0	0	0	0	0	0	0	0	0	0	0	0	0
384	1	1	1	1	1	1	1	1	1	1	1	1	0	0	0
354	0	0	0	0	0	0	1	1	1	0	0	0	0	0	1
345	1	0	0	0	0	0	1	1	1	0	0	0	0	0	0
332	1	0	0	0	1	1	0	0	0	1	1	1	0	0	1
324	1	1	1	0	1	1	0	0	0	1	1	1	1	1	1
295	1	1	1	1	1	1	1	1	1	1	1	1	1	1	1
287	1	1	1	1	1	1	1	1	1	1	1	1	1	1	1
280	1	1	1	1	1	1	1	1	1	1	1	1	1	1	1
276	1	1	1	1	1	1	1	1	1	1	1	1	1	1	1
272	1	1	1	0	0	0	0	0	0	0	0	0	0	0	0
267	1	1	1	1	1	1	1	1	1	1	1	1	1	1	1
262	0	1	1	1	0	0	0	0	0	0	0	0	1	1	0
253	1	1	1	1	1	1	0	0	0	1	1	1	1	1	0
250	0	0	0	0	0	0	1	1	0	0	0	0	1	1	1
245	0	0	0	0	0	0	1	1	1	0	0	0	1	1	1
242	1	1	1	1	1	1	0	0	0	1	1	1	0	0	0
238	1	1	1	0	0	0	1	1	0	0	0	0	0	0	0
235	0	0	0	0	0	0	0	0	0	0	0	0	0	0	0
232	0	0	1	0	0	0	0	0	0	0	0	0	0	0	1
229	1	1	1	0	0	0	0	0	0	0	0	0	1	1	1
226	1	1	1	1	1	1	1	1	1	1	1	1	1	1	1
223	1	1	1	1	1	1	1	1	1	1	1	1	0	1	0
214	1	1	0	0	0	0	0	0	0	0	0	0	0	0	0
209	0	0	0	0	0	0	0	0	0	0	0	0	0	0	1
204	1	1	1	1	1	1	1	1	1	1	1	1	1	1	1
195	1	1	1	1	1	1	1	1	0	1	1	1	0	0	1
189	0	0	0	1	1	1	0	0	0	1	1	1	1	1	1
187	1	1	1	1	1	1	1	1	1	1	1	1	1	1	1
183	1	1	1	1	1	1	1	1	1	1	1	1	1	1	1
180	1	1	1	0	0	0	0	0	0	0	0	0	0	0	1
178	0	0	0	1	1	1	0	0	0	1	1	1	1	1	0
174	0	0	1	1	1	1	0	0	0	1	1	1	0	0	1
171	1	1	1	1	1	1	1	1	1	1	1	1	1	1	1
166	1	1	1	0	1	1	0	0	0	1	1	1	1	1	1
160	0	0	0	0	0	0	0	0	0	0	0	0	0	0	0
151	0	0	0	0	1	1	1	1	1	1	1	1	1	1	1
149	1	1	1	1	1	1	1	1	1	1	1	1	1	1	1
147	1	1	1	1	0	1	1	1	1	1	1	0	1	1	0
145	0	0	0	0	0	0	1	1	0	1	1	0	1	1	0
141	1	0	0	0	0	0	0	0	1	0	0	0	0	0	0
138	1	0	1	0	1	1	0	0	0	0	0	1	0	0	1
136	0	0	0	0	1	1	1	1	1	1	1	1	1	1	1
133	1	0	1	1	0	0	0	0	1	0	0	0	0	0	1
131	1	1	1	1	1	1	0	0	1	1	1	1	0	0	1
128	1	0	1	1	1	1	1	1	1	1	1	1	1	1	1
127	1	0	1	0	0	0	1	1	1	0	0	0	1	1	1
123	1	1	1	1	1	1	1	1	1	1	1	1	1	1	1
120	0	0	0	0	0	0	0	0	1	0	0	0	0	0	1
116	1	1	1	1	1	1	1	1	1	1	1	1	1	1	1
112	1	0	1	0	0	0	0	0	0	0	0	0	0	0	0
106	0	1	1	1	1	1	1	1	1	1	1	1	1	1	1
102	1	1	1	0	0	0	0	0	0	0	0	0	0	0	1
100	0	0	0	0	0	0	1	1	1	0	0	0	1	1	1
98	1	1	1	0	1	1	0	0	0	1	1	1	0	0	0
96	1	1	1	1	1	1	0	0	0	1	1	1	0	0	1
R4-blue-357	1	1	1	1	1	1	1	1	1	1	1	1	1	1	1
330	1	1	1	1	1	1	1	1	1	1	1	1	1	1	1
315	1	1	1	0	0	0	0	0	0	0	0	0	0	0	1
297	1	1	1	0	0	0	0	0	0	0	0	0	0	0	0
291	1	1	1	0	0	0	0	0	0	0	0	0	0	0	0
283	1	1	1	0	0	0	0	0	0	0	0	0	0	0	0
277	1	1	1	1	1	1	1	1	1	1	1	1	1	1	1
272	0	0	0	0	0	0	0	0	0	0	0	0	0	0	0
269	0	0	0	0	0	0	0	0	0	0	0	0	0	0	0
257	1	1	1	1	1	1	1	1	1	1	1	1	1	1	1
252	1	1	1	1	1	1	1	1	1	1	1	1	1	1	1
247	1	1	1	1	1	1	1	1	1	1	1	1	1	1	1
228	0	0	0	0	0	0	0	0	0	1	1	0	0	0	0
222	1	1	1	1	1	1	1	1	1	1	1	1	1	1	1
219	1	1	1	0	0	0	0	0	0	0	0	0	0	0	0
216	1	1	1	0	0	0	0	0	0	1	1	0	1	1	1
214	0	0	1	0	1	1	0	0	0	1	1	1	0	0	1
207	1	1	1	0	1	1	0	0	0	1	1	1	1	0	0
195	1	1	1	1	1	1	1	1	1	1	1	1	1	1	1
189	1	1	1	1	1	1	1	0	1	1	1	1	1	1	1
184	0	0	0	0	0	0	0	0	0	0	0	0	0	0	0
183	1	1	1	0	1	1	0	0	0	0	0	1	0	0	0
181	0	0	0	1	0	0	1	1	1	0	0	0	1	1	1
179	1	1	1	1	1	1	1	1	1	1	1	1	1	1	1
177	1	1	1	1	1	1	1	1	1	1	1	1	1	1	1
170	1	1	1	0	0	0	1	1	0	0	0	0	0	0	1
168	1	1	1	0	0	0	0	0	0	0	0	0	0	0	0
165	0	0	0	0	1	1	0	0	0	1	1	1	0	0	0
160	1	1	1	0	1	1	0	0	0	1	1	1	0	0	0
148	1	1	1	1	1	1	1	1	1	1	1	1	1	1	1
144	1	1	0	1	1	1	1	1	1	0	0	1	0	0	0
141	1	1	1	0	0	0	1	1	0	1	0	0	0	0	1
136	0	0	0	0	0	0	1	1	1	0	0	0	0	0	0
126	1	1	1	1	1	1	1	1	1	1	1	1	1	1	1
120	1	1	1	1	1	1	1	1	1	1	1	1	1	1	1
116	1	1	1	0	1	1	0	0	0	1	1	1	0	0	1
114	1	1	1	0	0	0	0	0	0	1	0	0	1	0	1
107	1	1	1	1	1	1	1	1	1	1	1	1	1	1	1
105	1	1	1	0	0	0	0	0	0	0	0	0	0	0	0
103	0	0	0	0	0	0	0	0	0	1	1	0	0	0	1
93	1	1	1	0	0	0	0	0	0	0	0	0	0	0	0
R5-blue-436	0	0	0	0	0	0	0	0	0	0	0	0	0	0	0
428	0	0	0	0	0	0	0	0	0	0	0	0	0	0	0
411	0	0	0	0	0	0	0	0	0	0	0	0	0	0	0
385	0	0	1	1	1	1	1	1	0	1	1	1	1	1	1
382	0	0	0	0	1	1	0	0	0	1	1	1	0	0	0
379	0	0	1	1	1	1	1	1	1	1	1	1	1	1	1
368	0	0	1	1	1	1	1	1	1	1	1	1	1	1	1
364	0	0	1	1	1	1	1	1	1	1	1	1	1	1	1
355	0	0	0	0	0	0	0	0	0	0	0	0	0	0	1
351	0	0	0	0	1	1	0	0	0	1	1	1	0	0	0
337	0	0	0	0	1	1	0	0	0	1	1	1	0	0	0
328	0	0	0	0	0	0	0	0	0	0	0	0	0	0	0
325	0	0	0	0	0	0	0	0	0	0	0	0	0	0	0
318	1	1	1	1	1	1	1	1	1	1	1	1	1	1	1
314	0	0	0	0	0	0	0	0	0	0	0	0	0	0	1
312	0	0	0	0	0	0	0	0	0	0	0	0	0	0	0
301	0	0	0	0	1	1	0	0	0	1	1	1	0	0	1
298	0	0	1	0	1	1	0	0	0	1	1	1	0	0	1
285	0	0	0	0	1	1	0	0	0	0	0	1	0	0	0
282	0	0	0	0	1	1	0	0	0	1	1	1	0	0	0
277	1	1	1	1	1	1	1	1	1	1	1	1	1	1	1
273	1	1	1	1	1	1	1	1	1	1	1	1	1	1	1
257	0	0	0	0	0	0	1	1	1	0	0	0	1	1	1
255	0	0	1	1	1	1	1	1	1	1	1	1	1	1	1
251	0	0	0	0	0	0	0	0	0	0	0	0	0	0	1
247	0	0	0	0	0	0	0	0	0	0	0	0	0	0	0
240	0	0	0	0	1	1	0	0	0	1	1	1	0	0	1
236	0	0	0	0	0	0	0	0	1	0	0	0	0	0	0
231	1	1	1	0	0	0	1	1	0	1	1	0	1	1	1
223	1	1	1	1	1	1	1	1	1	1	1	1	1	1	1
221	0	0	0	1	1	1	1	1	1	1	1	1	1	1	1
217	0	0	0	1	0	0	0	0	0	0	0	0	1	1	0
212	0	0	0	0	0	0	0	0	0	0	0	0	0	0	1
209	1	1	1	1	1	1	1	1	1	1	1	1	1	1	1
206	0	0	0	0	0	0	0	0	0	0	0	0	0	0	1
204	0	0	0	0	0	0	0	0	0	0	0	0	0	0	0
200	1	1	1	1	1	1	1	1	1	1	1	1	1	1	1
195	1	1	1	1	1	1	1	1	1	1	1	1	1	1	1
191	0	0	0	0	0	0	0	0	1	0	0	0	0	0	1
189	0	0	0	0	1	1	0	0	0	1	1	1	0	0	1
187	0	0	0	0	0	0	0	0	0	0	0	0	0	0	0
184	0	0	0	0	0	0	0	0	0	0	0	0	0	0	0
182	0	0	1	1	1	1	1	1	1	1	1	1	1	1	1
179	0	0	0	0	0	0	0	0	1	0	0	0	0	0	0
176	0	0	0	0	0	0	0	0	0	0	0	0	0	0	1
174	0	0	0	0	0	0	0	0	0	0	0	0	0	0	0
171	1	1	1	1	1	1	1	1	1	1	1	1	1	1	1
167	0	0	0	0	0	0	0	0	0	0	0	0	0	0	1
160	1	1	1	1	1	1	1	1	1	1	1	1	1	1	1
155	1	1	1	1	1	1	1	1	1	1	1	1	1	1	1
152	0	0	0	0	0	0	0	0	0	0	0	0	0	0	0
147	1	1	1	1	1	1	1	1	1	1	1	1	1	1	1
143	0	0	0	0	1	1	0	0	1	1	1	1	0	0	1
141	0	0	0	0	0	0	0	0	0	0	0	0	0	0	1
139	1	1	1	1	1	1	1	1	1	1	1	1	1	1	1
136	0	0	0	0	1	1	0	0	0	1	1	1	0	0	0
134	0	0	1	0	0	0	1	1	1	0	0	0	0	0	0
131	1	1	1	1	1	1	1	1	1	1	1	1	1	1	1
126	0	0	0	0	0	0	0	0	0	0	0	0	0	0	0
124	0	0	0	1	0	0	1	1	1	0	0	0	1	1	1
122	1	1	1	1	1	1	1	1	1	1	1	1	1	1	1
120	1	1	1	1	1	1	1	1	1	1	1	1	1	1	1
119	1	1	1	1	1	1	1	1	1	1	1	1	1	1	1
114	1	1	1	1	0	0	1	1	0	1	1	0	1	1	0
110	1	1	1	1	1	1	1	1	1	1	1	1	1	1	1
106	0	0	0	0	0	0	0	0	0	0	0	0	1	1	1
104	1	1	1	1	1	1	1	1	1	1	1	1	1	1	1
103	1	1	1	1	1	1	1	1	1	1	1	1	1	1	1
102	1	1	1	1	1	1	1	1	1	1	1	1	1	1	0
98	1	1	1	1	1	1	1	1	1	1	1	1	1	1	1
96	1	1	1	1	1	1	1	1	1	1	1	1	1	1	1
94	1	1	1	1	1	1	1	1	0	1	1	1	1	1	1
91	1	1	1	1	1	1	1	1	1	1	1	1	1	1	1
R5-black-483	0	0	0	0	0	0	0	0	0	0	0	0	0	0	0
470	0	0	0	0	0	0	0	0	0	0	0	0	0	0	0
456	1	0	0	0	0	0	0	0	0	0	0	0	1	0	0
420	1	0	0	0	0	0	0	0	0	0	0	0	0	0	0
393	0	0	0	0	0	0	0	0	0	0	0	0	0	0	0
384	1	1	1	1	1	1	1	1	1	1	1	1	1	1	1
370	0	0	0	0	0	0	0	0	0	0	0	0	0	0	1
363	1	0	0	0	0	0	0	0	0	0	0	0	0	0	0
360	0	0	0	0	0	0	0	0	0	0	0	0	0	0	0
356	0	0	0	0	0	0	0	0	1	0	0	0	0	0	0
347	0	0	0	0	0	0	0	0	0	0	0	0	0	0	0
341	1	1	1	0	0	0	0	0	1	0	0	0	0	0	1
332	1	1	1	1	1	1	1	1	1	1	1	1	1	1	0
324	0	0	0	0	0	0	0	0	0	0	0	0	0	0	0
317	1	1	1	1	0	0	1	1	1	0	0	0	1	1	0
309	0	0	0	0	0	0	0	0	0	0	0	0	0	0	0
304	0	0	0	0	0	0	0	0	0	1	1	0	0	0	0
295	1	1	1	0	0	0	0	0	0	0	0	0	0	0	1
292	1	1	1	1	0	0	1	1	0	0	0	0	0	0	1
289	0	0	0	0	0	0	0	0	0	0	0	0	0	0	0
286	1	1	1	0	0	0	0	0	0	0	0	0	0	0	0
281	0	0	0	0	0	0	0	0	0	1	0	0	0	0	0
276	0	0	0	0	0	0	0	0	0	0	0	0	0	0	0
272	0	0	0	0	0	0	0	0	0	0	0	0	0	0	0
267	1	1	1	1	0	0	1	1	0	0	0	0	1	1	1
264	0	0	0	0	0	0	0	0	0	0	0	0	0	0	0
261	0	0	0	0	0	0	0	0	1	0	0	0	0	0	0
256	1	1	0	0	1	0	0	0	0	0	0	1	0	0	1
252	1	1	1	1	1	1	1	1	1	1	1	1	1	1	1
247	1	1	1	1	1	1	1	1	1	1	1	1	1	1	1
244	1	1	1	0	0	0	0	0	0	0	0	0	0	0	0
240	1	1	1	0	0	0	0	0	0	0	0	0	0	0	0
233	1	1	1	1	1	1	1	1	1	1	1	1	1	1	1
230	1	1	1	1	1	1	1	1	1	1	1	1	1	1	1
226	0	0	0	0	0	0	0	0	0	0	0	0	0	0	0
224	0	0	0	1	0	0	1	1	0	1	1	0	1	0	1
220	1	1	1	0	1	1	1	1	1	1	1	1	1	1	1
216	1	1	1	1	1	1	1	1	0	1	1	1	1	1	1
212	1	1	1	0	0	0	0	0	1	0	0	0	1	1	1
209	1	1	1	1	0	0	1	1	0	0	0	0	0	0	1
206	0	0	0	0	1	1	0	0	1	0	0	1	0	0	0
203	1	1	0	0	0	0	1	1	1	1	1	0	1	1	1
200	1	1	1	1	0	0	1	1	0	1	1	0	0	1	1
194	0	0	0	0	0	0	1	1	1	0	0	0	1	1	1
192	1	1	1	1	0	0	1	1	1	0	0	0	1	1	1
187	1	1	0	0	0	0	0	0	1	0	0	0	0	0	1
184	1	1	1	1	1	1	1	1	0	1	1	1	0	0	1
181	0	0	0	0	0	0	0	0	0	0	0	0	0	0	1
179	0	0	0	0	0	0	1	1	0	0	0	0	1	0	1
176	1	1	1	1	1	1	1	1	1	1	1	1	1	1	0
172	1	1	1	1	1	1	1	1	1	1	1	1	1	1	1
169	0	0	0	0	0	0	1	1	0	0	0	0	0	0	1
167	1	1	1	1	0	0	1	1	0	0	0	0	0	1	1
164	1	1	0	0	0	0	1	1	1	0	0	0	1	1	1
157	1	1	1	1	1	1	1	1	1	1	1	1	1	1	1
153	0	1	0	0	0	0	1	1	1	0	0	0	0	1	1
149	0	1	1	1	1	1	1	1	0	1	1	1	1	1	0
143	1	1	0	0	0	0	0	0	1	0	0	0	1	1	1
140	0	0	0	0	1	1	0	0	1	1	1	1	0	0	0
135	1	1	1	1	1	1	1	1	1	1	1	1	1	1	1
129	1	1	1	1	0	0	0	0	1	0	0	0	0	0	0
127	0	0	0	0	0	0	0	0	0	0	0	0	1	0	1
123	1	0	0	0	0	0	1	1	1	0	0	0	0	0	1
120	1	1	0	0	1	1	1	1	1	1	1	1	1	1	1
115	0	0	0	0	0	0	1	1	0	0	0	0	1	1	1
113	0	0	0	0	0	0	0	0	0	1	1	0	0	0	1
111	0	0	0	0	0	0	1	1	1	0	0	0	0	0	1
107	0	0	0	0	1	1	1	1	1	1	1	1	1	0	0
106	1	1	1	0	1	1	0	0	0	1	1	1	1	1	0
104	1	1	1	1	1	1	1	1	1	1	1	1	1	1	1
101	1	1	0	1	1	1	1	1	0	1	1	1	1	1	1
97	1	1	0	1	1	1	1	1	1	1	1	1	1	1	1
R5-green-371	1	1	0	0	0	0	0	0	0	0	0	0	0	0	0
362	1	1	1	1	1	0	0	0	0	1	1	1	0	0	0
352	0	0	0	0	0	0	0	0	0	0	0	0	0	0	0
348	1	0	0	0	0	0	0	0	0	0	0	0	0	0	0
344	1	0	0	0	0	0	0	0	0	0	0	0	0	0	0
331	0	0	0	0	0	0	0	0	0	0	0	0	0	0	0
325	1	1	1	1	1	1	1	1	1	1	1	1	1	1	1
320	0	0	0	0	1	0	0	0	0	0	0	1	0	0	0
318	1	1	1	1	0	1	1	1	1	1	1	0	1	1	1
316	0	0	0	0	1	0	0	0	0	0	0	1	0	0	0
314	0	0	1	0	0	1	0	0	0	1	1	0	0	0	0
312	0	0	0	0	1	0	0	0	0	0	0	1	0	0	0
310	0	0	0	0	0	0	1	1	1	0	0	0	0	0	0
298	0	0	0	0	0	1	0	0	0	1	1	0	1	1	1
292	1	1	0	0	0	0	0	0	0	0	0	0	0	0	0
279	1	1	1	1	0	1	1	1	1	1	1	0	1	1	1
273	1	1	1	1	0	1	1	1	1	1	1	0	1	1	1
267	0	0	0	0	0	0	1	1	1	0	0	0	1	1	0
264	0	0	0	0	0	0	1	0	0	0	0	0	0	0	0
258	1	0	0	0	0	1	0	0	1	1	1	0	0	0	1
252	0	0	0	0	0	0	0	0	0	0	0	0	0	0	0
245	0	0	0	0	0	0	0	1	0	0	0	0	0	0	1
239	0	0	0	0	0	0	0	0	0	0	0	0	1	1	0
235	0	0	1	0	0	0	0	0	0	0	0	0	0	0	1
232	1	1	0	0	0	0	0	0	0	0	0	0	0	0	0
229	1	0	0	1	0	1	0	0	1	0	0	0	0	0	0
219	1	1	0	0	0	1	0	0	1	1	1	0	0	0	1
215	1	1	1	0	0	1	0	0	0	1	1	0	0	0	1
210	1	1	0	0	0	0	0	0	0	0	0	0	1	1	0
208	1	1	1	0	0	0	0	0	1	1	1	0	0	0	0
203	1	1	1	0	1	1	0	0	0	1	1	1	0	0	0
196	1	1	0	1	0	0	1	1	0	1	1	0	0	0	0
192	1	1	0	1	0	0	1	1	1	1	1	0	1	0	1
186	1	1	0	0	0	0	0	0	1	0	0	0	0	0	0
180	0	1	0	0	0	0	0	0	0	0	0	0	1	0	0
177	0	0	1	0	1	1	0	0	0	1	1	1	0	0	0
175	0	1	0	1	0	0	0	1	0	0	0	0	1	1	0
172	1	0	0	1	0	1	0	0	0	1	1	0	1	1	1
168	0	1	1	0	0	0	0	0	1	0	0	0	1	1	1
162	1	1	0	0	0	0	0	0	0	1	1	0	1	1	0
156	1	1	0	1	1	1	1	1	1	1	1	1	1	1	1
154	1	1	1	1	1	1	1	1	0	1	1	1	0	0	1
149	1	1	0	1	0	0	1	1	1	0	0	0	1	1	1
140	1	1	1	1	1	1	1	1	1	1	1	1	1	1	1
136	0	0	0	0	0	0	1	1	1	0	0	0	0	0	0
131	1	1	0	0	0	0	0	0	0	0	0	0	0	0	0
126	1	1	0	0	0	0	0	0	0	0	0	0	0	0	0
122	1	1	1	1	1	1	1	0	1	1	1	1	1	1	1
120	1	1	1	0	0	0	1	0	0	0	0	0	0	0	0
119	0	0	0	0	0	0	0	0	0	0	0	0	1	1	1
117	1	1	1	1	1	1	1	1	1	1	1	1	1	1	1
113	1	1	0	0	0	0	0	0	0	0	0	0	0	0	1
111	1	1	0	1	0	0	1	1	1	0	0	0	0	0	1
107	1	1	1	0	1	1	0	0	0	1	1	1	1	1	0
104	1	1	0	0	0	0	1	1	1	0	0	0	1	1	1
102	1	1	1	0	0	0	0	0	1	0	0	0	0	0	0
100	0	0	0	0	1	1	1	1	1	1	1	1	1	1	1
93	1	1	1	0	1	1	1	1	1	1	1	1	0	1	1
496	1	1	1	1	1	1	1	1	0	1	1	1	1	1	0
485	0	0	0	0	1	1	0	0	0	1	1	1	0	0	0
453	1	1	1	1	1	1	1	1	1	1	1	1	1	1	1
443	1	1	1	1	1	1	0	0	0	1	1	1	1	1	0
435	1	1	1	1	1	1	1	1	1	1	1	1	1	1	0
420	1	1	1	1	1	1	1	1	0	1	1	1	1	1	1
408	1	1	1	1	1	1	1	1	1	1	1	1	1	1	1
399	0	0	0	0	0	0	0	0	0	0	0	0	1	1	0
391	1	1	1	1	1	1	1	1	0	1	1	1	1	1	0
384	1	1	1	1	1	1	1	1	1	1	1	1	1	1	1
375	1	1	1	1	1	1	1	1	1	1	1	1	1	1	1
371	0	0	0	0	0	0	0	0	0	0	0	0	0	0	1
368	1	1	1	1	1	1	1	1	1	1	1	1	1	1	1
364	1	1	1	1	1	1	1	1	1	1	1	1	1	1	1
361	1	1	1	1	1	1	1	1	1	1	1	1	1	1	1
356	0	0	0	0	1	1	0	0	0	1	1	1	0	0	0
354	1	1	1	1	1	1	0	0	0	1	1	1	1	1	0
353	0	0	0	0	0	0	1	1	1	0	0	0	0	0	1
334	0	0	0	0	0	0	1	1	0	0	0	0	0	0	0
330	1	1	1	1	1	1	1	1	1	1	1	1	1	1	1
316	0	0	0	0	0	0	0	0	0	0	0	0	0	0	1
313	1	1	1	1	1	1	1	1	0	1	1	1	1	1	0
308	0	0	0	0	0	0	1	1	1	0	0	0	1	1	1
305	1	1	1	1	1	1	1	1	1	1	1	1	1	1	1
301	1	1	1	1	1	1	1	1	0	1	1	1	1	1	1
299	1	1	1	1	1	1	1	1	1	1	1	1	1	1	1
291	1	1	1	1	1	1	1	1	1	1	1	1	1	1	1
289	1	1	1	1	1	1	1	1	1	1	1	1	1	1	1
286	1	1	1	1	1	1	1	1	1	0	0	1	0	0	1
282	0	0	0	0	1	1	0	0	0	0	0	1	0	0	0
280	1	1	1	1	1	1	1	1	1	1	1	1	1	1	1
278	0	0	0	0	0	0	0	0	0	0	0	0	0	0	0
276	1	1	1	0	1	1	0	0	0	1	1	1	0	0	0
272	1	1	1	1	1	1	1	1	0	1	1	1	0	0	0
269	1	1	1	1	1	1	1	1	1	1	1	1	1	1	1
267	0	0	0	0	1	1	0	0	0	1	1	1	0	0	0
265	0	0	0	0	0	0	0	0	0	0	0	0	1	1	1
263	0	0	0	0	0	0	1	1	1	0	0	0	0	0	0
260	1	1	1	1	1	1	1	1	1	1	1	1	1	1	1
254	1	1	1	1	1	1	1	1	1	1	1	1	1	1	1
249	0	0	0	0	0	0	1	1	1	0	0	0	0	0	0
245	0	0	0	0	1	1	0	0	0	1	1	1	0	0	0
242	1	1	1	1	1	1	1	1	1	1	1	1	1	1	1
239	0	0	0	0	0	0	0	0	1	0	0	0	0	0	0
234	0	0	0	0	0	1	1	0	0	0	0	0	0	0	0
228	1	1	1	1	1	1	1	1	1	1	1	1	1	1	1
226	1	1	1	1	1	1	1	1	0	1	1	1	1	1	1
219	0	0	0	1	0	0	1	1	0	0	0	0	0	0	1
209	1	1	0	0	0	0	0	0	0	0	0	0	0	0	0
207	0	0	0	0	0	0	0	0	0	0	0	0	0	0	1
205	1	1	1	1	1	1	1	1	1	1	1	1	1	1	1
204	1	1	1	1	1	1	1	1	1	1	1	1	1	1	1
200	0	0	0	0	1	1	0	0	0	1	1	1	0	0	0
197	1	1	1	1	1	1	1	1	0	1	1	1	1	1	0
194	0	0	0	0	1	1	0	0	0	1	1	1	0	0	0
192	0	0	0	0	0	0	1	1	0	0	0	0	0	0	0
187	1	1	0	0	0	0	1	1	0	0	0	0	1	1	0
185	1	1	1	1	1	1	1	1	1	1	1	1	1	1	1
184	1	1	1	0	1	1	0	0	0	1	1	1	1	1	0
179	1	1	1	1	1	1	1	1	1	1	1	1	1	1	1
177	1	1	1	1	1	1	1	1	1	1	1	1	1	1	1
171	0	0	0	1	1	1	0	0	0	0	0	1	0	0	0
170	0	0	0	0	0	0	1	1	1	1	1	0	1	1	1
164	1	1	1	1	1	1	1	1	1	1	1	1	1	1	1
163	1	1	1	1	1	1	1	1	1	1	1	1	1	1	1
162	1	1	1	1	1	1	1	1	1	1	1	1	1	1	1
160	0	0	0	0	0	0	0	0	0	0	0	0	0	0	1
155	0	0	0	0	1	1	0	0	0	1	1	1	1	1	1
154	1	1	1	1	1	1	1	1	0	1	1	1	1	1	0
152	0	0	0	0	1	1	1	1	0	1	1	1	1	1	0
150	0	0	0	1	0	0	1	1	1	0	0	0	1	1	1
148	1	1	1	1	1	1	1	1	1	1	1	1	1	1	1
146	0	0	0	0	0	0	0	0	0	0	0	0	1	1	0
143	1	1	1	0	1	1	0	0	1	1	1	1	1	1	1
140	1	1	1	1	1	1	1	1	1	1	1	1	1	1	1
138	0	0	0	0	0	0	0	0	0	0	0	0	0	0	1
137	0	0	0	0	1	1	0	0	0	1	1	1	0	0	0
135	0	0	0	0	1	1	0	0	0	1	1	1	0	0	0
133	1	1	1	1	1	1	1	1	1	1	1	1	1	1	1
132	1	1	1	1	1	1	1	1	1	1	1	1	1	1	1
131	1	1	1	1	1	1	1	1	1	1	1	1	1	1	1
130	1	1	1	1	1	1	1	1	1	1	1	1	1	1	0
128	0	0	0	0	0	0	1	1	1	0	0	0	1	1	1
127	0	0	0	0	1	1	0	0	0	1	1	1	0	0	0
125	0	0	0	0	1	1	0	0	0	1	1	1	0	0	0
123	1	1	1	1	1	1	1	1	1	1	1	1	1	1	1
121	1	1	1	1	1	1	1	1	1	1	1	1	1	1	1
119	0	0	0	0	0	0	0	0	0	0	0	0	0	0	1
114	1	1	1	1	1	1	1	1	1	1	1	1	1	1	1
111	0	0	0	0	0	0	0	0	1	0	0	0	0	0	1
110	0	0	0	0	0	0	0	0	1	0	0	0	1	1	1
108	0	0	0	0	1	1	0	0	1	1	1	1	1	1	0
107	1	1	1	1	1	1	1	1	0	1	1	1	1	1	0
105	0	0	0	0	0	0	0	0	1	0	0	0	0	0	1
103	0	0	0	0	1	1	0	0	0	1	1	1	0	0	0
102	1	1	0	1	1	1	1	1	1	1	1	1	1	1	1
101	0	0	0	0	0	0	0	0	0	0	0	0	1	1	0
98	0	0	0	0	0	0	0	0	1	0	0	0	0	0	1
95	0	0	0	0	0	0	0	0	0	0	0	0	1	1	1
94	1	1	1	1	1	1	1	1	1	1	1	1	1	1	1
91	1	1	1	1	1	1	1	1	1	1	1	1	1	1	1
R1-green-405	0	0	0	0	0	0	0	0	0	0	0	0	1	1	0
386	1	1	1	1	0	0	0	0	0	0	0	0	0	0	1
372	1	1	1	1	1	1	0	0	0	1	1	1	0	0	0
349	0	0	0	0	0	0	0	0	0	0	0	0	1	1	0
314	1	1	1	1	1	1	0	0	0	1	1	1	1	1	0
297	1	1	1	1	1	1	0	0	0	1	1	1	0	0	0
295	0	0	0	0	0	0	0	0	1	0	0	0	0	0	0
291	1	1	1	1	1	1	1	1	1	1	1	1	1	1	1
286	1	1	1	0	0	0	0	0	0	1	1	0	0	0	0
284	0	0	0	0	0	0	0	0	0	0	0	0	1	1	0
273	0	0	0	0	1	1	0	0	0	1	1	1	0	0	0
268	0	0	0	1	0	0	0	0	0	0	0	0	0	0	0
261	0	0	0	0	0	0	0	0	0	0	0	0	0	0	1
259	1	1	1	1	1	1	1	1	0	1	1	1	1	1	0
247	0	0	0	1	0	0	0	0	1	0	0	0	0	0	0
246	0	0	0	0	0	0	1	1	0	0	0	0	1	1	1
244	0	0	1	0	1	1	0	0	0	1	1	1	1	1	0
237	1	1	1	1	1	1	1	1	1	1	1	1	1	1	1
235	0	0	0	0	0	0	0	0	0	0	0	0	0	0	1
229	0	0	0	0	1	1	0	0	0	1	1	1	0	0	0
223	0	0	0	0	0	0	1	1	0	0	0	0	1	1	1
219	1	1	1	1	1	1	0	0	0	1	1	1	1	1	1
217	0	0	0	0	0	0	1	1	0	0	0	0	0	0	1
213	1	1	1	1	1	1	0	0	0	1	1	1	1	1	0
207	0	0	0	0	0	0	0	0	0	0	0	0	0	0	1
206	1	1	0	1	1	1	0	0	0	1	1	1	0	0	0
199	1	1	1	1	1	1	1	1	0	1	1	1	1	1	1
197	1	1	1	1	1	1	0	0	0	1	1	1	0	0	0
196	0	0	0	1	0	0	1	1	1	0	0	0	1	1	0
195	0	0	0	0	0	0	0	0	0	0	0	0	0	0	1
193	0	0	0	0	1	1	0	0	0	1	1	1	0	0	1
192	1	1	1	1	1	1	1	1	1	1	1	1	1	1	1
190	1	1	1	1	1	1	0	0	0	1	1	1	0	0	0
189	0	0	0	0	0	0	0	0	0	0	0	0	0	0	1
187	1	1	1	1	0	0	1	1	1	0	0	0	1	1	1
184	1	1	0	0	0	0	0	0	0	0	0	0	0	0	0
182	0	0	0	0	0	0	0	0	1	0	0	0	0	0	1
178	1	1	1	1	1	1	0	0	0	1	1	1	0	0	0
177	1	1	1	1	1	1	0	0	0	1	1	1	0	0	0
173	0	0	0	1	0	0	1	1	1	0	0	0	1	1	0
171	1	1	1	1	1	1	0	0	0	1	1	1	0	0	0
165	0	0	0	0	0	0	1	1	1	0	0	0	1	1	1
164	1	1	1	1	1	1	1	1	1	1	1	1	1	1	1
160	0	0	0	0	0	0	0	0	0	0	0	0	0	0	1
159	0	0	0	0	0	0	1	1	0	0	0	0	1	1	0
156	0	0	0	0	0	0	0	0	0	0	0	0	0	0	1
153	1	1	1	1	1	1	0	0	0	1	1	1	1	1	0
151	1	1	1	1	1	1	1	1	1	1	1	1	1	1	1
149	0	0	0	0	0	0	0	0	0	0	0	0	0	0	1
143	0	0	0	1	0	0	0	0	0	0	0	0	0	0	0
142	1	1	1	1	1	1	0	0	0	1	1	1	0	0	0
140	1	1	1	1	1	1	0	0	0	1	1	1	0	0	0
138	0	0	0	0	0	0	0	0	1	0	0	0	0	0	1
135	1	1	1	1	1	1	1	1	1	1	1	1	1	1	1
132	1	1	1	1	1	1	1	1	1	1	1	1	1	1	1
131	1	1	1	1	1	1	1	1	1	1	1	1	1	1	1
129	1	1	0	1	1	1	1	1	1	1	1	1	1	1	1
127	0	0	0	0	0	0	1	1	1	0	0	0	0	0	0
125	0	0	0	1	1	1	1	1	1	1	1	1	1	1	1
123	1	1	1	1	1	1	1	1	1	1	1	1	1	1	1
121	1	1	1	1	1	1	1	1	1	1	1	1	1	1	1
120	1	1	1	1	1	1	1	1	1	1	1	1	1	1	1
119	0	0	0	0	0	0	0	0	0	0	0	0	0	0	1
117	1	1	1	1	1	1	1	1	1	1	1	1	1	1	1
110	0	0	0	0	0	0	0	0	0	0	0	0	0	0	0
108	1	1	1	0	0	0	1	1	1	0	0	0	1	1	1
106	0	0	0	0	0	0	1	1	0	0	0	0	0	0	0
105	0	0	0	0	0	0	1	1	1	0	0	0	1	1	1
102	0	0	0	0	0	0	1	1	1	0	0	0	1	1	1
100	0	0	0	1	0	0	1	1	1	0	0	0	1	1	1
96	0	0	0	1	1	1	0	0	0	1	1	1	1	1	1
95	0	0	0	0	0	0	0	0	1	0	0	0	0	0	1
94	1	1	1	1	1	1	1	1	1	1	1	1	1	1	1
R1-black-457	0	0	0	0	0	0	0	0	0	0	0	0	0	0	1
363	1	1	1	1	1	1	1	1	0	1	1	1	1	1	0
359	0	0	0	0	0	0	1	1	0	0	0	0	0	0	0
356	1	1	1	1	1	1	1	1	1	1	1	1	1	1	1
339	1	1	1	0	1	1	0	0	0	1	1	1	1	1	1
326	0	0	0	0	0	0	0	0	0	0	0	0	0	0	1
315	1	1	1	1	1	1	1	1	1	1	1	1	1	1	1
310	0	0	0	0	1	1	0	0	0	1	1	1	0	0	0
302	1	1	1	1	1	1	1	1	0	1	1	1	1	1	1
295	0	0	0	0	0	0	1	1	0	1	1	0	0	0	0
292	1	1	1	1	1	1	1	1	0	1	1	1	1	1	0
290	1	1	1	1	1	1	1	1	0	1	1	1	1	1	0
287	1	1	1	1	1	1	0	0	0	1	1	1	0	0	0
283	0	0	0	0	1	1	0	0	0	1	1	1	0	0	0
282	1	1	1	1	1	1	1	1	1	1	1	1	1	1	1
280	0	0	0	0	0	0	1	1	1	0	0	0	0	0	1
278	0	0	0	0	1	1	0	0	0	1	1	1	0	0	0
268	1	1	1	0	1	1	0	0	0	1	1	1	0	0	0
266	1	1	1	1	1	1	0	0	0	1	1	1	0	0	0
260	1	1	1	1	1	1	1	1	1	1	1	1	1	1	1
257	0	0	0	0	0	0	1	1	1	0	0	0	1	1	1
256	0	0	0	0	0	0	0	0	0	0	0	0	0	0	0
248	1	1	1	1	1	1	1	1	1	1	1	1	1	1	1
246	0	0	0	0	0	0	0	0	0	0	0	0	0	0	1
241	1	1	1	0	1	1	0	0	0	1	1	1	0	0	0
239	1	1	1	0	1	1	0	0	0	1	1	1	0	0	0
235	1	1	1	1	1	1	1	1	1	1	1	1	1	1	1
227	1	1	1	1	1	1	1	1	1	1	1	1	1	1	1
224	0	0	0	0	0	0	1	1	1	0	0	0	0	0	0
221	0	0	0	0	1	1	0	0	0	1	1	1	1	1	1
217	1	1	1	1	1	1	1	1	1	1	1	1	1	1	1
213	0	0	0	0	0	0	1	1	0	0	0	0	0	0	1
209	1	1	1	1	1	1	1	1	1	1	1	1	1	1	1
204	0	0	0	0	0	0	0	0	0	0	0	0	0	0	0
201	1	1	1	1	1	1	1	1	1	1	1	1	1	1	1
198	1	1	1	1	1	1	1	1	1	1	1	1	1	1	1
193	1	1	1	0	0	0	0	0	0	0	0	0	1	1	1
192	1	1	1	0	0	0	0	0	0	1	1	0	1	1	1
191	1	1	1	1	1	1	1	1	1	1	1	1	1	1	1
186	0	0	0	0	0	0	0	0	0	0	0	0	1	1	1
184	1	1	1	1	1	1	1	1	1	1	1	1	1	1	1
181	0	0	0	0	0	0	1	1	1	0	0	0	1	1	1
180	0	0	1	0	1	1	0	0	1	1	1	1	0	0	0
177	0	0	0	0	0	0	0	0	0	0	0	0	0	0	1
176	0	0	0	0	0	0	1	1	0	0	0	0	1	1	0
175	0	0	0	0	0	0	0	0	0	0	0	0	1	1	1
173	0	0	0	0	1	1	1	1	0	1	1	1	0	0	0
169	0	0	0	0	0	0	0	0	1	0	0	0	1	1	1
167	0	0	0	0	0	0	0	0	0	0	0	0	1	1	1
166	1	1	1	0	0	0	0	0	0	0	0	0	1	1	1
164	1	1	1	0	1	1	1	1	0	1	1	1	0	0	0
162	0	0	1	1	1	1	1	1	1	1	1	1	1	1	1
158	1	1	1	1	1	1	1	1	1	1	1	1	1	1	0
156	1	1	1	1	1	1	1	1	1	1	1	1	1	1	1
152	0	0	0	0	1	1	0	0	0	1	1	1	0	0	0
151	1	1	1	1	1	1	1	1	1	1	1	1	1	1	0
149	1	1	1	1	0	0	1	1	1	1	1	0	1	1	1
148	0	0	0	0	0	0	0	0	0	0	0	0	0	0	1
147	0	0	0	0	0	0	0	0	0	0	0	0	1	1	0
141	0	0	0	0	0	0	1	1	0	0	0	0	1	1	1
140	0	0	0	0	0	0	1	1	1	0	0	0	1	1	1
137	1	1	1	1	1	1	1	1	0	1	1	1	1	1	0
135	0	0	0	0	0	0	0	0	1	0	0	0	0	0	1
132	0	0	0	0	0	0	0	0	0	0	0	0	1	1	1
130	0	0	0	0	0	0	0	0	0	0	0	0	0	0	1
129	1	1	0	1	0	0	0	0	0	0	0	0	0	0	1
128	0	0	0	0	0	0	0	0	0	0	0	0	0	0	1
125	0	0	0	0	0	0	0	0	1	0	0	0	1	1	0
123	1	1	1	1	1	1	1	1	1	1	1	1	1	1	1
121	1	1	1	1	1	1	1	1	1	1	1	1	1	1	1
120	1	1	1	1	1	1	1	1	1	1	1	1	1	1	1
119	0	0	0	0	0	0	1	1	0	0	0	0	0	0	0
117	0	0	0	0	0	0	0	0	0	0	0	0	0	0	0
116	0	0	0	0	0	0	1	1	1	0	0	0	1	1	0
115	1	1	1	1	1	1	1	1	1	1	1	1	1	1	1
114	0	0	0	0	0	0	1	1	1	0	0	0	1	1	1
110	1	1	1	1	1	1	1	1	1	1	1	1	1	1	1
108	0	0	0	0	1	1	0	0	0	1	1	1	0	0	0
106	1	1	1	1	1	1	1	1	1	0	0	1	0	0	1
105	1	1	1	0	0	0	1	1	1	0	0	0	1	1	1
100	1	1	1	1	1	1	1	1	1	1	1	1	1	1	1
98	0	0	0	0	0	0	0	0	0	0	0	0	1	1	0
96	0	0	0	0	0	0	0	0	1	0	0	0	0	0	0
95	0	0	0	1	0	0	0	0	0	0	0	0	1	1	1
93	0	0	0	0	0	0	1	1	1	0	0	0	1	1	1
91	1	1	1	1	1	1	1	1	1	1	1	1	1	1	1
R2-blue	1	1	1	1	1	1	1	1	1	1	1	1	1	1	1
447	1	1	1	1	1	1	1	1	1	1	1	1	1	1	1
445	1	1	1	1	1	1	1	1	1	1	1	1	1	1	1
436	1	1	1	1	1	1	1	1	1	1	1	1	1	1	1
434	0	0	1	0	0	0	0	0	0	0	0	0	0	0	0
431	1	1	1	1	1	1	1	1	1	1	1	1	1	1	1
389	1	1	1	1	1	1	1	1	1	1	1	1	1	1	1
387	0	0	0	0	1	1	0	0	0	1	1	1	0	0	0
385	1	1	1	1	1	1	1	1	1	1	1	1	1	1	1
380	1	1	1	1	1	1	1	1	1	1	1	1	1	1	1
374	1	1	1	1	1	1	1	1	1	1	1	1	1	1	0
371	0	0	0	0	0	0	0	0	0	0	0	0	0	0	1
365	1	1	1	1	1	1	1	1	1	1	1	1	1	1	1
362	1	1	1	1	1	1	1	1	1	1	1	1	1	1	0
357	1	1	1	1	0	0	1	1	1	1	1	0	1	1	1
354	1	1	1	1	1	1	1	1	1	1	1	1	1	1	1
351	1	1	1	0	0	0	0	0	0	0	0	0	0	0	0
346	1	1	1	1	1	1	1	1	1	1	1	1	1	1	1
319	0	0	0	0	0	0	1	1	1	0	0	0	1	1	1
315	1	1	1	1	1	1	1	1	1	1	1	1	1	1	1
300	1	1	1	1	1	1	1	1	1	1	1	1	1	1	1
297	0	0	0	0	1	1	0	0	0	1	1	1	0	0	0
289	1	1	1	1	0	0	1	1	1	0	0	0	1	1	1
285	1	1	1	1	1	1	1	1	1	1	1	1	1	1	1
281	1	1	1	1	1	1	1	1	1	1	1	1	1	1	1
269	0	0	0	0	1	1	0	0	0	1	1	1	0	0	1
267	1	1	1	1	1	1	1	1	1	0	0	1	0	0	0
257	1	1	1	1	1	1	1	1	1	1	1	1	1	1	1
249	0	0	0	0	0	0	1	1	1	0	0	0	1	1	1
246	0	0	0	0	1	1	0	0	0	1	1	1	0	0	0
236	0	0	0	0	1	1	0	0	0	1	1	1	0	0	0
232	1	1	1	1	1	1	1	1	1	1	1	1	1	1	1
230	1	1	1	1	1	1	1	1	1	1	1	1	1	1	1
226	1	1	1	1	1	1	1	1	1	1	1	1	1	1	0
224	1	1	1	0	0	0	1	1	1	0	0	0	1	1	0
219	1	1	1	1	1	1	1	1	1	1	1	1	1	1	1
214	1	1	1	1	1	1	1	1	1	1	1	1	1	1	1
209	0	0	0	0	0	0	1	1	1	0	0	0	0	0	0
206	1	1	1	1	1	1	1	1	1	1	1	1	1	1	1
204	0	0	1	0	1	1	0	0	0	1	1	1	0	0	0
199	1	1	1	1	1	1	1	1	1	1	1	1	1	1	0
197	0	0	0	0	0	0	0	0	0	0	0	0	0	0	1
193	0	0	0	0	1	1	0	0	0	1	1	1	0	0	0
191	1	1	1	1	1	1	1	1	1	1	1	1	1	1	1
189	0	0	0	0	0	0	1	1	0	0	0	0	0	0	0
187	0	0	0	0	1	1	0	0	1	1	1	1	0	0	0
186	1	1	1	1	1	1	1	1	1	1	1	1	0	0	0
184	0	0	1	0	1	1	0	0	0	0	0	1	1	1	1
179	1	1	1	1	1	1	1	1	1	1	1	1	1	1	1
170	1	1	1	1	0	0	1	1	1	1	1	0	1	1	1
168	1	1	1	1	1	1	1	1	1	0	0	1	1	1	1
166	0	0	1	0	1	1	0	0	0	1	1	1	0	0	0
164	1	1	1	1	0	0	0	0	0	0	0	0	0	0	0
160	0	0	0	1	1	1	1	1	1	1	1	1	1	1	1
156	0	0	0	0	0	0	1	1	1	0	0	0	0	0	0
153	0	0	0	0	1	1	1	1	1	1	1	1	1	1	0
148	1	1	1	1	1	1	1	1	1	1	1	1	1	1	1
145	0	0	0	0	0	0	0	0	1	0	0	0	0	0	1
142	0	0	0	0	0	0	0	0	1	0	0	0	1	1	0
138	0	0	0	0	0	0	1	1	1	0	0	0	1	1	1
135	1	1	1	1	0	0	1	1	0	0	0	0	0	0	0
131	1	1	1	1	1	1	1	1	1	1	1	1	1	1	0
130	1	1	1	1	1	1	1	1	1	1	1	1	1	1	0
128	0	0	0	0	1	1	0	0	0	1	1	1	0	0	0
125	1	1	1	1	1	1	1	1	1	1	1	1	1	1	1
123	0	0	0	0	0	0	0	0	1	0	0	0	0	0	0
121	0	0	0	0	1	1	0	0	0	1	1	1	0	0	1
120	1	1	1	1	1	1	1	1	1	1	1	1	1	1	1
119	1	1	1	1	1	1	1	1	1	1	1	1	1	1	1
117	0	0	0	0	0	0	1	1	0	0	0	0	0	0	1
114	1	1	1	1	1	1	1	1	1	1	1	1	0	0	0
112	1	1	1	1	1	1	1	1	1	1	1	1	1	1	1
111	1	1	1	1	1	1	0	0	0	0	0	1	0	0	1
108	0	0	0	0	0	0	0	0	0	0	0	0	0	0	0
107	1	1	1	1	1	1	1	1	1	1	1	1	1	1	1
104	1	1	1	1	1	1	1	1	1	1	1	1	1	1	1
100	1	1	1	1	1	1	1	1	1	1	1	1	1	1	1
96	0	0	0	0	1	1	0	0	0	1	1	1	0	0	0
93	1	1	1	0	0	0	1	1	1	1	1	0	1	1	1
91	0	0	0	0	1	1	0	0	0	1	1	1	0	0	0
R2-green-440	1	1	1	1	0	0	0	0	0	0	0	0	0	0	0
398	1	1	1	1	1	1	0	0	0	1	1	1	0	0	0
396	0	0	0	0	1	1	0	0	0	1	1	1	0	0	0
391	0	0	0	0	0	0	1	1	0	0	0	0	0	0	0
367	0	0	1	0	0	0	0	0	0	0	0	0	1	1	1
362	0	0	1	0	0	0	0	0	0	0	0	0	0	0	0
352	0	0	1	0	0	0	0	0	0	0	0	0	0	0	1
336	0	0	1	0	0	0	0	0	0	0	0	0	0	0	0
325	1	1	1	1	1	1	1	1	1	1	1	1	1	1	0
321	1	1	1	1	1	1	1	1	1	1	1	1	1	1	0
318	0	0	0	0	0	0	1	1	1	0	0	0	1	1	1
315	0	0	1	0	0	0	0	0	0	1	1	0	0	0	1
306	0	0	0	0	1	1	0	0	1	1	1	1	0	0	0
296	0	0	0	0	0	0	0	0	1	0	0	0	0	0	0
294	1	1	1	1	0	0	1	1	1	0	0	0	1	1	1
291	1	1	1	0	1	1	0	0	0	1	1	1	0	0	0
288	1	1	1	1	0	0	1	1	1	0	0	0	1	1	1
282	1	1	1	1	1	1	1	1	1	1	1	1	1	1	1
277	0	0	0	1	0	0	1	1	1	0	0	0	0	0	1
273	0	0	0	1	0	0	0	0	0	0	0	0	0	0	0
270	0	0	0	0	0	0	1	1	0	0	0	0	0	0	0
256	0	0	0	1	0	0	0	0	0	0	0	0	0	0	0
253	0	0	0	0	0	0	0	0	0	0	0	0	0	0	1
249	1	1	1	1	1	1	1	1	1	1	1	1	1	1	0
247	0	0	0	0	0	0	1	1	1	0	0	0	1	1	1
240	0	0	0	0	0	0	0	0	0	0	0	0	0	0	1
238	0	0	0	0	0	0	1	1	1	0	0	0	1	1	0
235	0	0	0	0	0	0	0	0	1	0	0	0	0	0	1
224	1	1	1	1	1	1	1	1	1	0	0	1	1	1	0
220	1	1	1	1	1	1	0	0	0	1	1	1	0	0	0
218	1	1	1	1	1	1	0	0	0	1	1	1	1	1	1
216	1	1	1	1	1	1	1	1	1	1	1	1	1	1	1
211	1	1	1	0	0	0	0	0	0	1	1	0	0	0	0
208	1	1	1	1	1	1	0	0	0	1	1	1	1	1	0
206	0	0	0	0	0	0	0	0	1	1	1	0	1	1	1
201	0	0	0	0	1	1	1	1	1	1	1	1	1	1	1
198	1	1	1	0	0	0	0	0	0	0	0	0	0	0	1
194	1	1	1	1	1	1	1	1	1	1	1	1	0	0	0
191	1	1	1	0	0	0	0	0	0	0	0	0	0	0	1
190	0	0	0	0	1	1	0	0	0	0	0	1	1	1	0
186	0	0	0	0	0	0	1	1	1	0	0	0	1	1	1
180	1	1	1	1	1	1	1	1	1	1	1	1	1	1	0
178	0	0	0	1	0	0	0	0	0	0	0	0	0	0	1
175	1	1	1	1	0	0	1	1	1	0	0	0	1	1	0
171	1	1	1	1	1	1	1	1	1	1	1	1	1	1	1
166	1	1	1	1	1	1	1	1	1	1	1	1	1	1	1
161	0	0	0	0	1	1	1	1	1	0	0	1	0	0	0
158	0	0	0	0	1	1	1	1	0	1	1	1	1	1	1
156	0	0	0	0	0	0	0	0	0	0	0	0	1	1	1
148	0	0	1	0	0	0	0	0	0	0	0	0	0	0	1
147	0	0	0	0	0	0	1	1	1	0	0	0	1	1	1
145	0	0	0	0	1	1	0	0	0	1	1	1	0	0	0
142	1	1	1	0	0	0	0	0	0	0	0	0	0	0	1
138	0	0	0	0	0	0	1	1	1	0	0	0	1	1	1
134	1	1	1	1	1	1	0	0	1	1	1	1	1	1	1
129	0	0	0	0	0	0	1	1	1	0	0	0	1	1	1
124	0	0	0	0	0	0	1	1	1	0	0	0	1	1	1
123	1	1	1	1	1	1	1	1	1	1	1	1	1	1	0
120	0	0	0	0	0	0	0	0	1	0	0	0	0	0	0
119	1	1	1	1	1	1	1	1	1	1	1	1	1	1	1
117	1	1	1	0	0	0	1	1	1	0	0	0	1	1	1
116	0	0	0	1	0	0	0	0	1	1	1	0	1	1	1
115	0	0	0	0	1	1	0	0	0	1	1	1	0	0	1
114	1	1	1	1	1	1	1	1	1	1	1	1	0	0	1
113	1	1	1	0	1	1	1	1	0	1	1	1	0	0	0
112	0	0	0	0	0	0	1	1	1	0	0	0	0	0	0
111	0	0	0	0	0	0	1	1	1	0	0	0	0	0	0
109	1	1	1	1	1	1	1	1	1	1	1	1	1	1	1
106	0	0	0	0	0	0	0	0	1	0	0	0	1	1	0
104	0	0	0	0	0	0	0	0	0	0	0	0	0	0	1
103	1	1	1	1	1	1	1	1	1	1	1	1	1	1	1
100	0	0	0	0	0	0	0	0	0	0	0	0	0	0	1
97	1	1	1	0	1	1	0	0	0	1	1	1	0	0	0
94	1	1	1	1	1	1	0	0	1	1	1	1	1	1	0
93	1	1	1	1	0	0	1	1	0	0	0	0	1	1	1
R2-black-471	1	1	1	1	1	1	1	1	0	1	1	1	1	1	0
459	1	1	1	0	0	0	0	0	0	0	0	0	0	0	0
442	1	1	1	1	1	1	0	0	1	1	1	1	1	1	0
438	0	0	0	0	0	0	1	1	0	0	0	0	0	0	0
435	1	1	1	1	1	1	1	1	1	1	1	1	1	1	1
426	1	1	1	1	1	1	1	1	0	1	1	1	1	1	0
421	1	1	1	1	1	1	1	1	0	1	1	1	1	1	0
404	0	0	0	0	0	0	0	0	0	0	0	0	0	0	1
396	0	0	0	0	1	1	0	0	0	1	1	1	0	0	0
385	1	1	1	1	1	1	1	1	1	1	1	1	1	1	0
377	1	1	1	1	1	1	1	1	1	1	1	1	1	1	0
342	1	1	1	1	1	1	1	1	1	1	1	1	1	1	1
334	0	0	0	0	0	0	1	1	1	0	0	0	1	1	1
332	1	1	1	1	1	1	1	1	1	1	1	1	1	1	1
315	1	1	0	1	1	1	1	1	0	1	1	1	1	1	0
309	0	0	0	0	1	1	0	0	0	1	1	1	0	0	1
306	1	1	1	1	1	1	1	1	1	1	1	1	1	1	0
302	1	1	1	1	1	1	1	1	1	1	1	1	1	1	1
299	1	1	1	1	1	1	1	1	1	1	1	1	1	1	1
281	0	0	0	0	1	1	0	0	0	1	1	1	0	0	0
276	1	1	1	0	1	1	1	1	1	1	1	1	0	0	1
267	1	1	1	1	1	1	1	1	1	1	1	1	1	1	1
265	1	1	1	1	1	1	1	1	1	1	1	1	1	1	1
262	0	0	0	0	1	1	0	0	0	1	1	1	0	0	0
260	1	1	1	1	1	1	1	1	1	1	1	1	1	1	1
257	0	0	0	0	0	0	1	1	0	0	0	0	0	0	1
249	1	1	1	1	1	1	1	1	1	1	1	1	1	1	0
243	0	0	0	0	0	0	1	1	1	0	0	0	1	1	1
241	0	0	0	0	0	0	0	0	1	0	0	0	0	0	0
238	0	0	0	0	0	0	1	1	1	0	0	0	1	1	1
234	1	1	1	1	1	1	1	1	1	1	1	1	1	1	1
230	1	1	1	1	1	1	1	1	1	1	1	1	1	1	1
227	1	1	1	1	1	1	1	1	1	1	1	1	1	1	1
221	0	0	0	0	0	0	0	0	0	0	0	0	0	0	1
215	1	1	1	1	1	1	1	1	1	1	1	1	1	1	1
213	1	1	1	1	1	1	1	1	1	1	1	1	1	1	0
208	0	0	0	0	1	1	0	0	0	1	1	1	0	0	0
206	0	0	1	0	0	0	0	0	0	0	0	0	0	0	0
197	1	1	1	1	1	1	1	1	1	1	1	1	1	1	0
195	1	1	1	1	1	1	1	1	1	1	1	1	1	1	1
190	0	0	0	0	1	1	1	1	1	1	1	1	1	1	1
188	0	0	0	0	0	0	1	1	0	0	0	0	1	1	1
185	0	0	0	0	1	1	0	0	0	1	1	1	0	0	0
184	1	1	1	1	1	1	1	1	1	1	1	1	1	1	0
176	0	0	0	0	0	0	1	1	0	0	0	0	0	0	1
175	0	0	0	0	1	1	0	0	0	1	1	1	0	0	0
174	0	0	0	0	0	0	1	1	1	0	0	0	1	1	0
173	1	1	1	1	1	1	1	1	1	1	1	1	1	1	1
170	1	1	1	1	1	1	1	1	1	1	1	1	1	1	1
168	0	0	0	0	0	0	0	0	1	0	0	0	1	1	1
165	1	1	1	1	1	1	1	1	1	1	1	1	1	1	1
163	0	0	0	0	0	0	0	0	0	0	0	0	0	0	0
162	0	0	0	0	0	0	0	0	0	0	0	0	0	0	1
161	1	1	1	0	0	0	0	0	0	1	1	0	1	1	1
159	1	1	1	1	1	1	1	1	1	1	1	1	1	1	1
157	1	1	1	1	0	0	1	1	0	0	0	0	0	0	1
150	0	0	0	0	0	0	0	0	0	0	0	0	1	1	0
148	1	1	1	1	1	1	1	1	1	1	1	1	1	1	1
145	1	1	1	1	1	1	1	1	1	1	1	1	1	1	1
143	0	0	0	0	0	0	0	0	1	0	0	0	0	0	0
142	0	0	0	0	1	1	0	0	0	1	1	1	0	0	0
137	1	1	1	1	1	1	1	1	1	1	1	1	1	1	1
132	0	0	0	0	1	1	0	0	0	1	1	1	0	0	0
131	0	0	0	0	1	1	0	0	0	1	1	1	0	0	0
129	1	1	1	1	1	1	0	0	0	1	1	1	1	1	0
128	1	1	1	1	1	1	1	1	1	1	1	1	1	1	1
126	1	1	1	1	1	1	1	1	1	1	1	1	1	1	0
124	1	1	1	1	1	1	1	1	1	1	1	1	1	1	1
122	1	1	1	1	1	1	1	1	1	1	1	1	1	1	1
119	0	0	0	0	1	1	0	0	0	1	1	1	0	0	1
116	0	0	0	0	1	1	0	0	0	1	1	1	0	0	0
109	1	1	1	1	1	1	1	1	1	1	1	1	1	1	1
107	1	1	1	1	1	1	1	1	1	1	1	1	1	1	1
103	1	1	1	1	1	1	1	1	1	1	1	1	1	1	1
100	1	1	1	1	1	1	1	1	1	1	1	1	1	1	1
98	1	1	1	1	1	1	0	0	1	1	1	1	1	1	1
97	0	0	0	0	1	1	0	0	0	1	1	1	0	0	0
94	0	0	0	1	1	1	1	1	1	1	1	1	1	1	1
494	1	1	1	1	1	1	1	1	1	1	1	1	1	1	1
477	0	0	0	0	1	1	0	0	0	1	1	1	0	0	0
472	0	0	0	0	0	0	0	0	0	0	0	0	1	1	0
444	1	1	1	1	1	1	1	1	1	1	1	1	1	1	1
431	0	0	0	0	1	1	0	0	0	1	1	1	0	0	0
410	0	0	0	0	0	0	1	1	1	0	0	0	1	1	1
382	1	1	1	1	1	1	0	0	0	1	1	1	1	1	1
369	1	1	1	1	1	1	1	1	1	1	1	1	1	1	1
353	1	0	1	0	0	0	1	1	1	0	0	0	0	0	1
338	1	1	1	1	1	1	1	1	1	1	1	1	1	1	1
330	1	1	1	1	1	1	1	1	1	1	1	1	1	1	1
305	1	1	1	1	1	1	1	1	1	1	1	1	1	1	1
299	1	1	1	1	1	1	1	1	1	1	1	1	1	1	1
284	1	1	1	1	1	1	1	1	1	1	1	1	1	1	1
271	1	1	1	1	1	1	1	1	1	1	1	1	1	1	1
263	0	0	0	0	1	1	0	0	0	1	1	1	0	0	1
254	1	1	1	1	1	1	1	1	1	0	0	1	1	1	1
241	1	1	1	1	1	1	1	1	1	1	1	1	1	1	1
236	0	0	0	0	0	0	0	0	0	0	0	0	0	0	1
230	0	0	0	1	1	1	1	1	1	0	0	1	0	0	0
226	0	0	0	0	0	0	0	0	0	0	0	0	0	0	0
223	1	1	1	1	1	1	1	1	1	1	1	1	1	1	1
217	1	1	1	1	1	1	1	1	1	1	1	1	1	1	1
211	1	1	1	1	1	1	1	1	1	1	1	1	1	1	1
209	1	1	1	1	1	1	1	1	1	1	1	1	1	1	1
204	1	1	1	1	1	1	1	1	1	1	1	1	1	1	1
199	0	0	0	0	0	0	0	0	0	0	0	0	1	1	1
195	0	0	0	0	0	0	1	1	1	0	0	0	1	1	1
191	1	1	1	1	1	1	1	1	1	1	1	1	1	1	1
186	1	1	1	1	1	1	1	1	1	1	1	1	1	1	1
181	0	0	0	0	1	1	0	0	0	0	0	1	0	0	0
175	0	0	0	0	0	0	1	1	0	0	0	0	0	0	0
169	0	0	0	0	0	0	1	1	1	0	0	0	1	1	1
165	1	1	1	1	1	1	1	1	1	1	1	1	1	1	1
160	1	1	1	1	1	1	1	1	1	1	1	1	1	1	1
155	0	0	0	1	1	1	0	0	0	1	1	1	0	0	0
148	1	1	1	1	1	1	1	1	1	1	1	1	1	1	1
142	1	1	1	1	1	1	1	1	1	1	1	1	1	1	1
139	1	1	1	1	1	1	1	1	1	1	1	1	1	1	1
137	0	0	0	0	0	0	0	0	0	0	0	0	1	1	1
134	0	0	0	1	1	1	0	0	0	1	1	1	0	0	0
130	1	1	1	1	1	1	1	1	1	1	1	1	1	1	1
124	1	1	1	1	1	1	1	1	1	1	1	1	1	1	1
120	1	1	1	1	1	1	1	1	1	1	1	1	1	1	1
116	0	0	0	0	1	1	0	0	0	1	1	1	0	0	0
114	1	1	0	1	0	0	1	1	1	0	0	0	0	0	0
109	0	0	0	0	1	1	0	0	1	1	1	1	1	1	1
102	1	1	1	1	1	1	1	1	1	1	1	1	1	1	1
99	1	1	1	1	1	1	0	0	1	1	1	1	1	1	0
96	0	0	0	0	0	0	0	0	0	0	0	0	0	0	1
90	1	1	1	1	1	1	1	1	1	1	1	1	1	1	1
428	0	0	0	0	1	1	1	1	0	1	1	1	0	0	0
392	1	1	1	0	1	1	0	0	0	1	1	1	0	0	0
353	0	0	0	0	0	0	1	1	0	0	0	0	0	0	0
348	0	0	0	0	0	0	0	0	0	0	0	0	1	1	0
315	1	1	1	1	1	1	0	0	0	1	1	1	1	1	0
307	1	1	1	1	1	1	0	0	1	1	1	1	1	1	0
295	0	0	0	0	0	0	0	0	1	0	0	0	0	0	0
273	0	0	0	0	0	0	1	1	0	0	0	0	0	0	0
266	0	0	1	0	0	0	0	0	0	0	0	0	0	0	0
258	0	0	0	0	0	0	0	0	0	0	0	0	1	1	0
244	1	1	1	0	0	0	1	1	0	1	1	0	1	1	0
241	0	0	0	0	0	0	0	0	0	0	0	0	0	0	1
236	0	0	0	0	0	0	1	1	1	0	0	0	1	1	1
232	0	0	1	0	0	0	0	0	0	0	0	0	0	0	0
226	1	1	1	0	1	1	0	0	0	1	1	1	0	0	0
218	0	0	0	0	1	1	0	0	0	1	1	1	0	0	0
211	1	1	1	1	1	1	1	1	1	1	1	1	1	1	1
197	1	1	1	1	1	1	1	1	1	1	1	1	1	1	1
187	1	1	1	1	1	1	1	1	1	1	1	1	1	1	1
171	1	1	1	1	1	1	1	1	1	1	1	1	1	1	0
165	1	1	1	1	1	1	1	1	1	1	1	1	1	1	1
160	0	0	0	0	1	1	1	1	1	1	1	1	1	1	1
156	0	0	0	0	0	0	0	0	0	0	0	0	0	0	1
152	0	0	0	0	1	1	1	1	0	1	1	1	0	0	0
150	0	0	0	0	0	0	1	1	1	0	0	0	1	1	1
143	1	1	1	1	1	1	0	0	0	1	1	1	0	0	0
141	0	0	1	1	1	1	1	0	0	0	0	1	1	0	1
134	1	1	1	1	1	1	1	1	1	1	1	1	1	1	1
130	0	0	0	0	1	1	0	0	0	1	1	1	0	0	1
127	0	0	0	0	0	0	1	1	1	0	0	0	1	1	1
122	1	1	1	1	1	1	1	1	1	1	1	1	1	1	1
121	1	1	1	0	0	0	1	1	1	0	0	0	1	1	1
118	1	1	1	1	1	1	1	1	1	1	1	1	1	1	1
113	1	1	1	1	1	1	1	1	1	1	1	1	1	1	1
106	1	1	0	0	0	0	1	1	1	0	0	0	1	1	1
102	1	1	1	1	1	1	1	1	1	1	1	1	1	1	1
100	0	0	0	0	0	0	1	1	1	0	0	0	1	1	1
96	0	0	0	0	1	1	0	0	0	1	1	1	0	0	0
92	0	0	0	0	0	0	0	0	0	0	0	0	1	1	1
89	1	1	1	0	0	0	0	0	1	0	0	0	0	0	1
R3-black-	0	0	0	0	0	0	0	0	0	0	0	0	1	1	0
362	1	1	1	0	0	0	0	0	0	1	1	0	0	0	0
357	0	0	0	0	0	0	1	1	1	0	0	0	0	0	0
333	0	0	1	0	0	0	1	1	0	0	0	0	1	1	1
316	1	1	1	1	0	0	0	0	0	0	0	0	0	0	0
299	1	1	1	1	1	1	1	1	1	1	1	1	1	1	0
289	1	1	1	1	1	1	0	1	1	1	1	1	1	1	0
283	0	0	0	0	1	1	1	1	0	1	1	1	0	0	0
268	1	1	1	1	1	1	1	1	1	1	1	1	1	1	1
261	1	1	1	1	1	1	1	1	1	1	1	1	1	1	1
256	1	1	1	1	1	1	1	1	1	1	0	1	1	1	1
252	0	0	0	0	1	1	1	1	0	1	1	1	1	1	1
243	1	1	1	1	1	1	1	1	1	1	1	1	1	1	0
237	1	1	1	1	1	1	1	1	1	1	1	1	1	1	0
234	1	1	1	1	1	1	1	1	1	1	1	1	1	1	0
232	1	1	1	1	1	1	0	0	0	1	1	1	0	0	1
225	1	1	1	1	1	1	1	1	1	1	1	1	1	1	1
216	1	1	1	1	1	1	1	1	1	1	1	1	1	1	1
212	1	1	1	1	1	1	0	0	0	1	1	1	1	1	0
208	1	1	1	1	1	1	1	1	1	1	1	1	1	1	1
202	1	1	1	1	0	0	1	1	1	0	0	0	1	1	1
198	1	1	1	1	1	1	1	1	1	1	1	1	1	1	1
191	1	1	1	1	1	1	1	1	1	1	1	1	1	1	1
184	1	1	1	1	1	1	1	1	1	1	1	1	1	1	1
178	1	1	1	1	1	1	1	1	1	1	1	1	1	1	1
176	1	1	1	1	1	1	1	1	1	1	1	1	1	1	1
172	0	0	1	0	1	1	1	1	0	1	1	1	0	0	0
169	0	0	0	0	0	0	1	1	1	0	0	0	1	1	1
165	1	1	1	1	0	1	0	1	1	1	1	0	1	1	0
162	1	1	1	1	1	1	1	1	1	1	1	1	1	1	1
159	1	1	1	1	1	1	1	1	0	0	0	1	1	1	0
156	1	1	1	1	1	1	0	0	1	1	1	1	1	1	1
152	0	0	0	0	1	1	1	1	1	1	1	1	0	0	1
149	0	0	0	0	0	0	0	0	0	0	0	0	1	1	1
147	0	0	0	0	0	0	0	0	0	0	0	0	1	1	1
144	0	0	0	0	0	0	1	0	0	0	0	0	0	0	0
140	0	0	0	0	0	0	1	1	1	0	0	0	1	1	1
137	0	0	0	0	0	0	1	0	0	1	1	0	0	0	1
135	1	1	1	1	0	1	0	1	1	1	1	0	1	1	1
131	0	0	0	0	0	1	0	0	1	1	1	0	0	0	1
128	1	1	1	1	0	0	0	1	0	0	0	0	0	0	0
123	1	1	1	1	1	1	1	1	1	1	1	1	1	1	1
120	1	1	1	1	1	1	1	1	1	1	1	1	1	1	0
114	0	0	0	1	0	0	1	1	1	0	0	0	1	1	1
110	0	0	0	0	0	0	1	1	1	0	0	0	1	1	1
108	1	1	1	1	1	1	1	1	1	1	1	1	1	1	1
105	1	1	1	1	1	1	1	1	1	1	1	1	1	1	1
101	1	1	1	1	1	1	1	1	1	1	1	1	1	1	1
97	1	1	1	1	1	1	1	1	1	1	1	1	1	1	1
95	0	0	0	0	0	0	0	0	0	0	0	0	0	0	0
R4-black-471	1	1	1	1	1	1	1	1	1	1	1	1	1	1	1
469	1	1	1	1	1	1	1	1	1	1	1	1	1	1	1
463	0	0	0	0	0	0	0	0	0	0	0	0	0	0	0
396	0	0	0	0	1	1	0	0	0	1	1	1	0	0	0
388	1	1	1	1	1	1	1	1	1	1	1	1	1	1	1
375	1	1	1	1	1	1	1	1	1	1	1	1	1	1	1
362	1	1	1	1	1	1	1	1	1	1	1	1	1	1	1
351	0	0	0	0	0	0	1	1	1	0	0	0	1	1	0
337	0	0	0	0	0	0	0	0	0	0	0	0	0	0	0
317	0	0	0	0	1	1	0	0	0	1	1	1	0	0	0
315	1	1	0	1	1	1	1	1	1	1	1	1	1	1	1
308	1	1	1	1	1	1	0	0	0	1	1	1	1	1	1
298	1	1	1	1	1	1	1	1	1	1	1	1	1	1	1
290	1	1	1	1	1	1	1	1	1	1	1	1	1	1	1
285	0	0	0	1	0	0	0	0	1	0	0	0	1	1	0
282	0	0	0	0	1	1	0	0	0	1	1	1	0	0	0
280	0	0	0	0	1	1	0	0	0	1	1	1	0	0	0
278	0	0	0	0	0	0	1	1	1	0	0	0	1	1	0
275	0	0	0	1	1	1	0	0	0	1	1	1	0	0	0
272	0	0	0	0	0	0	1	1	0	0	0	0	0	0	0
267	1	1	1	1	1	1	1	1	1	1	1	1	1	1	1
260	1	1	1	1	1	1	1	1	1	1	1	1	1	1	1
255	1	1	0	1	1	1	1	1	1	1	1	1	1	1	1
251	0	0	0	0	1	1	1	1	0	1	1	1	0	0	0
248	1	1	1	1	1	1	1	1	1	1	1	1	1	1	1
239	1	1	1	1	1	1	1	1	1	1	1	1	1	1	1
233	0	0	0	0	0	0	0	0	0	0	0	0	1	1	0
229	0	0	0	0	0	0	1	1	1	0	0	0	1	1	0
226	1	1	1	1	1	1	1	1	1	1	1	1	1	1	1
224	1	1	1	1	1	1	1	1	1	1	1	1	1	1	1
222	1	1	1	0	1	1	1	1	1	1	1	1	1	1	0
217	1	1	1	1	1	1	1	1	1	1	1	1	1	1	1
215	0	0	0	0	0	0	1	1	0	0	0	0	0	0	0
212	1	1	1	1	1	1	1	1	1	1	1	1	1	1	1
209	1	1	1	1	1	1	1	1	1	1	1	1	1	1	1
202	1	1	1	1	1	1	1	1	1	1	1	1	1	1	1
199	1	1	1	1	1	1	1	1	1	1	1	1	1	1	1
192	1	1	1	1	1	1	0	0	0	1	1	1	1	1	1
189	0	0	0	0	0	0	0	0	0	0	0	0	0	0	0
185	1	0	0	1	1	1	0	0	1	1	1	1	0	0	1
179	0	0	0	1	1	1	0	0	1	1	1	1	1	1	0
177	1	0	1	1	0	0	1	1	0	0	0	0	1	1	1
174	0	0	0	0	0	0	0	0	1	0	0	0	1	1	0
172	1	1	1	1	1	1	1	1	1	1	1	1	1	1	1
169	0	0	0	0	0	0	1	1	1	0	0	0	1	1	0
165	1	1	1	1	1	1	1	1	1	1	1	1	1	1	1
161	0	0	0	0	0	0	1	1	1	0	0	0	0	0	0
158	1	1	1	1	1	1	1	1	1	1	1	1	1	1	1
155	1	1	1	1	1	1	1	1	1	1	1	1	1	1	1
153	1	1	1	1	1	1	1	1	1	1	1	1	1	1	1
149	0	0	0	0	0	0	0	0	0	1	1	0	1	1	1
146	1	1	1	1	1	1	1	1	1	1	1	1	1	1	1
143	1	1	1	1	1	1	1	1	1	1	1	1	1	1	1
140	0	0	0	0	0	0	1	1	1	0	0	0	1	1	0
137	0	0	0	0	0	0	0	0	0	0	0	0	0	0	0
134	1	1	1	1	1	1	1	1	1	1	1	1	1	1	1
131	0	0	0	0	0	0	1	1	1	0	0	0	1	1	0
128	1	1	1	1	1	1	1	1	1	1	1	1	1	1	1
123	1	1	1	1	1	1	1	1	1	1	1	1	1	1	1
121	0	0	0	1	1	1	0	0	0	1	1	1	0	0	0
112	1	1	1	1	1	1	1	1	1	1	1	1	1	1	1
110	0	0	0	0	0	0	0	0	0	0	0	0	1	1	0
108	0	0	0	0	1	1	0	0	0	1	1	0	1	1	0
105	1	1	1	1	1	1	1	1	1	1	1	1	1	1	1
102	1	1	0	0	0	0	1	1	0	1	1	1	0	1	0
100	0	0	0	0	0	0	1	1	0	1	1	0	0	0	0
97	1	1	1	1	1	1	1	1	1	1	1	1	1	1	1
94	1	1	1	1	1	1	1	1	1	1	1	1	1	1	1
R4-green-454	1	1	1	1	1	1	0	0	0	1	1	1	0	0	0
430	0	0	0	0	1	1	0	0	0	1	1	1	0	0	0
392	1	1	1	1	1	1	0	0	0	1	1	1	0	0	0
384	1	1	1	1	1	1	1	1	1	1	1	1	1	1	0
354	0	0	0	0	0	0	1	1	0	0	0	0	0	0	0
345	1	1	1	0	0	0	1	1	0	0	0	0	0	0	0
332	1	1	1	0	1	1	0	0	0	1	1	1	0	0	0
324	1	1	1	0	1	1	0	0	0	1	1	1	1	1	1
295	1	1	1	1	1	1	1	1	1	1	1	1	1	1	1
287	1	1	1	1	1	1	1	1	1	1	1	1	1	1	1
280	1	1	1	1	1	1	1	1	1	1	1	1	1	1	1
276	1	1	1	1	1	1	1	1	1	1	1	1	1	1	1
272	1	1	1	0	0	0	0	0	0	1	1	1	0	0	0
267	1	1	1	1	1	1	1	1	1	1	1	1	1	1	1
262	1	1	1	1	1	1	1	1	1	1	1	1	1	1	0
253	1	1	1	1	1	1	1	1	1	1	1	1	1	1	0
250	0	0	0	0	0	0	1	1	1	1	1	0	1	1	0
245	0	0	0	0	0	0	1	1	1	0	0	0	1	1	1
242	1	1	1	0	0	0	0	0	0	1	1	1	0	0	0
238	0	0	0	0	0	0	1	1	0	0	0	0	0	0	0
235	0	0	0	0	1	1	0	0	0	1	1	0	0	0	0
232	1	0	0	0	0	0	0	0	0	0	0	0	0	0	0
229	1	1	1	0	0	0	0	0	0	1	1	1	1	1	1
226	1	1	1	1	1	1	0	1	1	1	1	1	1	1	1
223	1	1	1	1	1	1	0	1	1	1	1	1	1	1	0
214	1	0	0	1	0	0	0	0	0	1	0	1	0	0	0
209	0	0	0	0	0	0	0	0	0	0	0	0	0	0	1
204	1	1	1	1	1	1	1	1	1	1	1	1	1	1	1
195	1	1	1	0	0	0	1	1	0	1	1	1	0	0	0
189	0	0	0	1	1	1	0	0	0	1	1	1	1	1	1
187	1	1	1	1	1	1	1	1	1	1	1	1	1	1	1
183	1	1	1	1	1	1	1	1	1	1	1	1	1	1	1
180	1	1	1	0	0	0	0	0	0	1	0	1	0	0	0
178	0	0	0	0	1	1	1	1	1	1	1	1	1	1	1
174	0	0	1	1	1	1	0	0	0	1	1	1	0	0	1
171	1	1	1	1	1	1	1	1	1	1	1	1	1	1	1
166	1	1	0	0	1	1	0	0	0	1	1	1	0	0	1
160	1	1	0	1	1	1	1	1	1	1	1	1	1	1	1
151	0	0	0	0	1	1	1	1	1	1	1	1	1	1	1
149	1	1	1	1	1	1	1	1	1	1	1	1	1	1	1
147	1	1	1	1	0	0	0	0	0	0	0	0	0	0	0
145	0	0	0	0	0	0	1	1	0	1	1	0	1	1	0
141	1	1	0	0	0	0	0	0	1	1	0	1	0	0	1
138	1	0	0	0	0	0	0	0	0	1	0	1	0	0	0
136	1	0	0	0	1	1	1	1	1	1	1	1	1	1	1
133	1	0	0	1	0	0	0	0	1	0	0	0	0	0	1
131	1	1	1	1	1	1	0	0	1	1	1	1	1	1	0
128	1	1	0	1	1	1	1	1	1	1	1	1	1	1	1
127	1	0	0	0	0	0	1	1	1	0	0	0	1	1	1
123	1	1	1	1	1	1	1	1	1	1	1	1	1	1	1
120	0	0	0	0	0	0	0	0	1	0	0	0	0	0	1
116	1	1	1	1	1	1	1	1	1	1	1	1	1	1	1
112	1	0	0	0	0	0	0	0	0	1	0	1	0	0	0
106	1	1	1	1	1	1	1	1	1	1	1	1	1	1	1
102	1	0	0	0	0	0	0	0	0	0	0	0	0	0	1
100	0	0	0	0	0	0	1	1	1	0	0	0	1	1	1
98	1	1	1	0	1	1	0	0	0	1	1	1	0	0	0
96	1	1	1	1	1	1	0	0	0	1	1	0	0	0	1
R4-blue-357	1	1	1	1	1	1	1	1	1	1	1	1	1	1	1
330	1	1	1	1	1	1	1	1	1	1	1	1	1	1	1
315	1	0	0	0	0	0	0	0	0	0	0	0	0	0	1
297	1	1	1	0	0	0	0	0	0	0	0	0	0	0	0
291	1	1	1	0	0	0	0	0	0	0	0	0	0	0	0
283	1	1	1	1	1	1	1	1	1	1	1	1	1	1	1
277	1	1	1	1	1	1	1	1	1	1	1	1	1	1	1
272	1	1	1	1	1	1	1	1	1	1	1	1	1	1	1
269	1	1	1	1	1	1	1	1	1	1	1	1	1	1	1
252	1	1	1	1	1	1	1	1	1	1	1	1	1	1	1
247	1	1	1	1	1	1	1	1	1	1	1	1	1	1	1
228	1	0	0	0	1	1	0	0	0	1	1	0	0	0	0
222	1	1	1	1	1	1	1	1	1	1	1	1	1	1	1
219	1	0	0	0	0	0	0	0	0	0	0	0	0	0	0
216	1	1	1	1	1	1	1	1	1	1	1	1	1	1	1
214	0	0	0	0	1	1	0	0	0	1	1	1	0	0	0
207	1	0	0	0	1	1	0	0	0	1	1	0	0	0	0
195	1	1	1	1	1	1	1	1	1	1	1	1	1	1	1
189	1	1	1	1	1	1	1	1	1	1	1	1	1	1	1
184	0	0	0	0	1	1	0	0	0	1	1	1	0	0	0
183	0	0	0	0	0	0	0	0	0	0	0	0	0	0	0
181	0	0	0	0	0	0	1	1	1	0	0	0	0	0	1
179	1	1	1	1	1	1	1	1	1	1	1	1	1	1	1
177	1	1	1	1	1	1	1	1	1	1	1	1	1	1	1
170	0	0	0	0	0	0	1	1	0	0	0	0	0	0	0
168	1	1	1	1	1	1	1	1	1	1	1	1	1	1	1
165	1	1	1	0	1	1	0	0	0	1	1	1	0	0	0
160	1	1	1	1	1	1	1	1	1	1	1	1	1	1	1
148	1	1	1	1	1	1	1	1	1	1	1	1	1	1	1
144	1	0	0	0	0	0	1	1	1	0	0	0	0	0	0
141	1	1	1	1	0	1	1	1	1	0	0	0	0	0	0
136	1	1	1	1	0	0	1	1	1	0	0	1	0	0	1
126	1	1	1	1	1	1	1	1	1	1	1	1	1	1	1
120	1	1	1	1	1	1	1	1	1	1	1	1	1	1	1
116	1	0	0	0	1	1	0	0	0	1	1	1	0	0	0
114	0	0	0	0	0	0	0	0	0	0	0	0	0	0	0
107	1	1	1	1	1	1	1	1	1	1	1	1	1	1	1
105	1	1	0	0	0	0	0	0	0	0	0	0	0	0	0
103	0	0	0	0	1	1	0	0	0	1	1	0	0	0	1
93	1	1	1	1	1	1	1	1	1	1	1	1	1	1	1
R5-blue-436	0	0	0	0	1	1	0	0	0	1	1	0	0	0	0
428	1	1	1	1	1	1	1	1	1	1	1	1	1	1	1
411	0	0	1	0	1	1	0	0	0	1	1	1	0	0	0
385	1	1	1	1	1	1	1	1	1	1	1	1	1	1	1
382	0	0	0	0	1	1	0	0	0	1	1	0	0	0	0
379	1	1	1	1	1	1	1	1	1	1	1	1	1	1	1
368	1	1	1	1	1	1	1	1	1	1	1	1	1	1	1
364	1	1	1	1	1	1	1	1	1	1	1	1	1	1	1
355	0	0	0	0	1	1	1	1	1	0	0	0	0	0	1
351	0	0	0	0	1	1	0	0	0	1	1	0	0	0	0
337	0	0	0	0	1	1	0	0	0	1	1	1	0	0	0
328	0	0	0	0	0	0	0	0	0	0	0	0	0	0	1
325	0	0	0	0	0	0	0	0	0	0	0	0	0	0	0
318	1	1	1	1	1	1	1	1	1	1	1	1	1	1	1
314	0	0	0	0	0	0	0	0	0	0	0	0	0	0	1
312	1	1	1	1	1	1	1	1	1	1	1	1	1	1	1
301	0	0	1	0	1	1	0	0	0	1	1	1	0	0	1
298	0	0	1	0	1	1	0	0	0	1	1	1	0	0	1
285	0	0	0	0	1	1	0	0	0	1	1	0	0	0	0
282	0	0	0	0	1	1	0	0	0	1	1	1	0	0	0
277	1	1	1	1	1	1	1	1	1	1	1	1	1	1	1
273	1	1	1	1	1	1	1	1	1	1	1	1	1	1	1
257	0	1	0	0	0	0	1	1	1	0	0	0	1	1	1
255	1	1	1	1	1	1	1	1	1	1	1	1	1	1	1
251	0	0	0	0	1	1	0	0	0	0	0	0	0	0	1
247	0	0	0	0	1	1	0	0	0	1	1	0	0	0	0
240	0	0	0	0	1	1	0	0	0	1	1	0	0	0	1
236	1	1	1	1	1	1	1	1	1	0	0	1	1	1	0
231	1	1	1	0	1	1	1	1	1	1	1	1	1	1	1
223	1	1	1	1	1	1	1	1	1	1	1	1	1	1	1
221	1	1	1	1	1	1	1	1	1	1	1	1	1	1	1
217	1	1	1	1	1	1	1	1	1	1	1	1	1	1	1
212	0	0	0	0	0	0	1	1	0	0	0	0	0	0	1
209	1	1	1	1	1	1	1	1	1	1	1	1	1	1	1
206	0	0	0	0	0	0	0	0	0	0	0	0	0	0	1
204	1	1	1	1	1	1	1	1	1	1	1	1	1	1	1
200	1	1	1	1	1	1	1	1	1	1	1	1	1	1	1
195	1	1	1	1	1	1	1	1	1	1	1	1	1	1	1
191	0	0	0	0	0	0	0	0	0	0	0	0	0	0	1
189	0	0	0	0	1	1	0	0	0	1	1	0	0	0	1
187	0	0	0	0	0	0	1	1	0	0	0	0	0	0	0
184	0	0	0	0	1	1	0	0	0	1	1	0	0	0	0
182	1	1	1	1	1	1	1	1	1	1	1	1	1	1	1
179	1	1	0	0	0	0	0	0	0	0	0	0	0	0	0
176	1	1	1	0	0	0	0	0	0	0	0	0	0	0	1
174	1	1	1	0	0	0	1	1	0	0	0	0	0	0	0
171	1	1	1	1	1	1	1	1	1	1	1	1	1	1	1
167	0	0	0	0	0	0	0	0	0	0	0	0	0	0	1
160	1	1	1	1	1	1	1	1	1	1	1	1	1	1	1
155	1	1	1	1	1	1	1	1	1	1	1	1	1	1	1
152	0	0	0	0	0	0	1	1	0	0	0	0	0	0	0
147	1	1	1	1	1	1	1	1	1	1	1	1	1	1	1
143	1	1	1	0	1	1	0	0	1	1	1	1	0	0	1
141	0	0	0	0	1	1	0	0	0	1	1	0	0	0	1
139	1	1	1	1	1	1	1	1	1	1	1	1	1	1	1
136	0	0	0	0	1	1	0	0	0	1	1	1	0	0	0
134	1	1	0	0	0	0	1	1	1	1	1	0	1	1	1
131	1	1	1	1	1	1	1	1	1	1	1	1	1	1	1
126	1	1	1	0	1	1	1	1	1	0	0	1	1	1	0
124	1	1	0	1	0	0	1	1	1	1	1	0	1	1	1
122	1	1	1	1	1	1	1	1	1	1	1	1	1	1	1
120	1	1	1	1	1	1	1	1	1	1	1	1	1	1	1
119	1	1	1	1	1	1	1	1	1	1	1	1	1	1	1
114	1	1	1	1	1	1	1	1	1	1	1	1	1	1	1
110	1	1	1	1	1	1	1	1	1	1	1	1	1	1	1
106	1	1	0	0	1	1	1	1	1	0	0	0	1	1	1
104	1	1	1	1	1	1	1	1	1	1	1	1	1	1	1
103	1	1	1	1	1	1	1	1	1	1	1	1	1	1	1
102	1	1	1	0	1	1	1	1	1	1	1	1	1	1	1
98	1	1	1	1	1	1	1	1	1	1	1	1	1	1	1
96	1	1	1	1	1	1	1	1	1	1	1	1	0	0	1
94	1	1	1	1	1	1	1	1	0	1	1	1	1	1	1
91	1	1	1	1	1	1	1	1	1	1	1	1	1	1	1
R5-black-483	1	1	1	0	1	1	0	0	0	1	1	1	0	0	0
470	1	1	1	1	1	1	0	0	0	1	1	1	1	1	0
456	1	0	1	1	1	1	0	0	0	1	1	1	1	1	0
420	1	1	1	1	1	1	1	1	1	1	1	1	1	0	0
393	1	1	1	1	1	1	0	0	0	1	1	1	1	0	0
384	1	1	1	1	1	1	1	1	1	1	1	1	1	1	1
370	0	0	0	0	0	0	0	0	0	0	0	0	0	0	1
363	1	1	1	1	1	1	1	1	1	1	1	1	1	1	0
360	1	1	0	0	0	0	1	1	1	0	0	0	0	0	1
356	1	1	1	1	1	1	0	0	1	1	1	1	1	1	0
347	0	0	0	0	0	0	0	0	0	0	0	0	0	0	1
341	1	1	1	1	0	0	0	0	1	1	0	0	1	1	1
332	1	1	1	1	1	1	1	1	1	1	1	1	1	1	0
324	0	0	0	0	1	1	0	0	0	0	0	0	0	1	1
317	1	1	1	1	1	1	1	1	1	1	1	1	1	1	1
309	1	1	1	1	0	0	0	0	0	0	0	0	0	0	0
304	1	1	1	0	1	1	0	0	0	1	1	1	1	1	0
295	1	1	1	1	1	1	1	1	1	1	1	1	1	1	1
292	1	1	1	1	0	0	1	1	1	1	0	0	1	1	1
289	1	1	1	1	1	1	1	1	1	1	1	1	1	1	0
286	1	1	1	1	1	1	1	1	1	1	1	1	1	1	0
281	1	1	1	1	1	1	0	0	1	1	1	1	1	0	0
276	1	1	0	0	1	1	1	1	0	0	1	1	0	0	0
272	0	1	0	0	0	0	0	0	0	0	0	0	0	0	0
267	1	1	1	1	1	1	1	1	1	1	1	1	1	1	1
264	1	1	0	0	0	0	0	0	0	0	0	0	0	0	0
261	0	0	0	0	0	0	0	0	1	0	0	0	0	0	0
256	1	1	1	1	1	1	1	1	1	1	1	1	1	1	1
252	1	1	1	1	1	1	1	1	1	1	1	1	1	1	1
247	1	1	1	1	1	1	1	1	1	1	1	1	1	1	1
244	1	1	1	1	1	1	0	0	0	1	1	1	1	1	0
240	1	1	1	1	1	1	1	1	1	1	1	1	1	1	0
233	1	1	1	1	1	1	1	1	1	1	1	1	1	1	1
230	1	1	1	1	1	1	1	1	1	1	1	1	1	1	1
226	0	0	0	0	1	1	0	0	0	0	0	0	0	0	0
224	1	1	1	1	1	1	1	1	1	1	1	1	1	1	1
220	1	1	1	0	1	1	1	1	1	1	1	1	1	1	1
216	1	1	1	1	1	1	1	1	1	0	1	1	1	1	1
212	1	1	1	1	1	1	1	1	1	1	1	1	1	1	1
209	1	1	1	1	1	1	1	1	1	1	1	1	1	1	1
206	1	1	1	1	1	1	1	1	1	1	1	1	1	1	0
203	1	1	1	1	1	1	1	1	1	1	1	1	1	1	1
200	1	1	1	1	1	1	1	1	1	0	1	1	1	1	1
194	0	0	0	0	0	0	1	1	1	0	0	0	1	1	1
192	1	1	1	1	1	1	1	1	1	1	0	0	1	1	1
187	1	1	0	0	0	0	0	0	1	0	0	0	0	0	1
184	1	1	1	1	1	1	1	1	0	0	1	1	1	1	1
181	1	1	0	0	1	1	0	0	0	0	1	1	0	0	1
179	1	1	0	0	0	1	1	1	0	0	1	1	1	1	1
176	1	1	1	1	1	1	1	1	1	1	1	1	1	1	1
172	1	1	1	1	1	1	1	1	1	1	1	1	1	1	1
169	1	1	1	1	0	0	1	1	0	0	0	0	1	1	1
167	1	1	1	1	0	0	1	1	0	0	1	1	0	0	1
164	1	1	1	1	1	1	1	1	1	0	1	1	1	1	1
157	1	1	1	1	1	1	1	1	1	1	1	1	1	1	1
153	1	1	0	0	0	0	1	1	1	0	0	0	0	0	1
149	1	1	1	1	1	1	1	1	0	1	1	1	1	1	0
143	1	1	0	0	1	1	1	1	1	0	0	0	1	1	1
140	1	1	1	1	1	1	1	1	1	1	1	1	0	0	0
135	1	1	1	1	1	1	1	1	1	1	1	1	1	1	1
129	1	1	1	1	0	0	1	1	1	0	0	0	0	0	0
127	1	1	1	1	1	1	1	1	1	1	1	1	1	1	1
123	1	1	1	0	1	1	1	1	1	1	1	1	1	1	1
120	1	1	1	1	1	1	1	1	1	1	1	1	1	1	1
115	1	1	0	1	0	0	1	1	0	1	0	0	1	1	1
113	1	1	1	0	1	1	1	1	1	1	1	1	1	1	1
111	1	1	1	1	1	1	1	1	1	0	1	1	0	0	1
107	1	1	1	0	1	1	1	1	1	1	1	1	1	0	1
106	1	1	1	0	1	1	1	1	0	1	1	1	1	1	0
104	1	1	1	1	1	1	1	1	1	1	1	1	1	1	1
101	1	1	1	1	1	1	1	1	1	1	1	1	1	1	1
97	1	1	1	1	1	1	1	1	1	1	1	1	1	1	1
R5-green-371	1	1	1	1	1	0	0	0	0	1	1	1	1	0	1
362	1	1	1	1	1	1	1	1	1	1	1	1	1	0	0
352	0	0	0	0	0	0	0	0	0	0	0	0	1	1	0
348	1	1	1	1	0	0	0	0	0	1	1	1	1	1	0
344	1	1	1	1	1	1	0	0	1	1	1	1	1	1	0
331	0	0	0	0	0	0	1	1	1	0	0	0	1	0	0
325	1	1	1	1	1	1	1	1	1	1	1	1	1	1	1
320	0	0	0	0	0	0	0	0	0	0	0	0	0	0	0
318	1	1	1	1	1	1	1	1	1	1	1	1	1	1	1
316	0	0	0	0	0	0	0	0	0	0	0	0	0	0	0
314	0	0	0	0	1	1	0	0	0	1	1	1	0	1	1
312	0	0	0	0	0	0	0	0	0	0	0	0	0	0	1
310	0	0	0	0	0	0	1	1	1	0	0	0	0	0	0
298	0	0	0	0	1	1	0	0	0	1	1	1	1	1	1
292	1	1	1	1	1	1	1	0	0	1	1	1	0	0	0
279	1	1	1	1	1	1	1	1	1	1	1	1	1	1	1
273	1	1	1	1	1	1	1	1	1	1	1	1	1	1	1
267	1	1	1	1	1	0	1	1	0	1	1	1	1	1	0
264	0	0	0	0	0	0	1	1	0	1	1	1	0	0	1
258	1	1	0	0	1	1	1	1	1	1	1	1	1	0	1
252	1	1	1	1	0	0	1	0	1	0	0	1	1	0	0
245	0	0	0	1	1	1	0	0	1	0	0	0	0	0	1
239	0	1	1	0	0	1	0	0	1	0	0	0	0	1	1
235	1	1	1	1	1	1	1	0	1	1	1	1	1	0	0
232	1	1	0	0	0	0	0	0	0	1	1	0	0	0	0
229	1	0	1	1	1	1	1	1	1	1	1	1	1	0	0
219	1	1	1	1	1	1	1	1	1	1	1	1	1	0	1
215	1	1	1	1	1	1	1	1	1	1	1	1	1	0	1
210	1	1	1	1	1	1	1	1	1	1	1	1	1	1	1
208	1	1	1	1	1	1	1	1	1	1	1	1	1	1	1
203	1	1	1	0	1	1	1	1	0	1	1	1	1	0	0
196	1	1	1	1	1	1	1	1	1	1	1	1	1	0	1
192	1	1	1	1	0	0	1	1	0	1	1	1	1	0	1
186	1	1	0	0	1	1	1	1	1	1	1	1	1	1	0
180	0	1	0	0	0	0	0	0	0	0	0	1	0	0	1
177	0	0	0	0	0	1	0	0	0	0	1	0	0	0	1
175	0	1	1	0	0	0	1	1	0	0	0	0	1	1	1
172	0	1	1	0	0	1	1	1	0	1	1	1	1	1	1
168	0	1	1	0	0	0	1	1	1	0	1	0	1	1	1
162	1	1	1	1	1	1	1	1	1	1	1	1	1	1	1
156	1	1	1	1	1	1	1	1	1	1	1	1	1	1	1
154	1	1	1	1	1	1	1	1	0	1	1	0	0	0	1
149	1	1	1	1	1	0	1	1	1	1	1	1	1	1	1
140	1	1	1	1	1	1	1	1	1	1	1	1	1	1	1
136	0	0	0	0	1	1	1	1	0	1	1	0	0	0	0
131	1	1	1	1	1	1	0	1	1	1	1	1	1	1	1
126	1	1	1	0	1	1	1	1	1	1	1	1	1	1	0
122	1	1	1	1	1	1	1	1	1	1	1	1	1	1	1
120	1	1	1	1	1	1	1	1	1	1	1	1	1	1	1
[truncated: 9 more rows]
