# Supplementary material for: Dynamics and Reversibility of the DNA Methylation Landscape of Grapevine Plants (Vitis vinifera) Stressed by In Vitro Cultivation and Thermotherapy
Source: PLoS One. 2015 May 14;10(5):e0126638. doi: 10.1371/journal.pone.0126638 (PMC4431845; doi:10.1371/journal.pone.0126638)
Supplement: S3 Table — (XLSX) [file pone.0126638.s004.xlsx]

## Sheet: List1
S3 Table. Mutual coefficients of MSAP similarity between M. Thurgau variants
	MT-1-M-NI	MT-8-M-I	MT-1-IV-NI-(1year)-a	MT-1-IV-NI-(1year)-b	MT-8-IV-I-(1year)-a	MT-8-IV-I-(1year)-b	MT-8-IV-I-(8weeks)	MT-1-IV-NI-(8weeks)	MT-1-TIV-NI-(1year)-a	MT-1-TIV-NI-(1year)-b	MT-8-TIV-HAI-(1year)-a	MT-8-TIV-HAI-(1year)-b	MT-8-TIV-HAI-(8weeks)-a	MT-8-TIV-HAI-(8weeks)-b	MT-1-TIV-NI-(8weeks)
MT-1-M-NI	1
MT-8-M-I	0.95705	1
MT-1-IV-NI-(1year)-a	0.8626	0.84586	1
MT-1-IV-NI-(1year)-b	0.87153	0.8547	0.98153	1
MT-8-IV-I-(1year)-a	0.90044	0.87745	0.9221	0.91583	1
MT-8-IV-I-(1year)-b	0.90963	0.88746	0.90618	0.91909	0.9814	1
MT-8-IV-I-(8weeks)	0.81276	0.80423	0.79778	0.80362	0.82092	0.83206	1
MT-1-IV-NI-(8weeks)	0.87608	0.85894	0.84626	0.8565	0.87634	0.89057	0.88284	1
MT-1-TIV-NI-(1year)-a	0.83426	0.81924	0.91555	0.92173	0.86718	0.86806	0.79593	0.81907	1
MT-1-TIV-NI-(1year)-b	0.83488	0.81984	0.91453	0.92335	0.86694	0.87056	0.79728	0.82143	0.9931	1
MT-8-TIV-HAI-(1year)-a	0.90326	0.8842	0.89755	0.90842	0.91596	0.92506	0.81455	0.85848	0.90401	0.90384	1
MT-8-TIV-HAI-(1year)-b	0.90181	0.8856	0.90164	0.91352	0.91366	0.92566	0.81462	0.86157	0.90448	0.90794	0.98955	1
MT-8-TIV-HAI-(8weeks)-a	0.72905	0.73086	0.71572	0.70857	0.73427	0.73193	0.82132	0.7733	0.71602	0.71379	0.72768	0.72645	1
MT-8-TIV-HAI-(8weeks)-b	0.72319	0.7259	0.70578	0.70292	0.72495	0.72803	0.81818	0.76972	0.70788	0.70737	0.71923	0.7207	0.98468	1
MT-1-TIV-NI-(8weeks)	0.76639	0.75784	0.74819	0.75114	0.76132	0.77349	0.8023	0.80915	0.74921	0.75327	0.76771	0.7723	0.80398	0.79964	1
