# Supplementary material for: Dynamics and Reversibility of the DNA Methylation Landscape of Grapevine Plants (Vitis vinifera) Stressed by In Vitro Cultivation and Thermotherapy
Source: PLoS One. 2015 May 14;10(5):e0126638. doi: 10.1371/journal.pone.0126638 (PMC4431845; doi:10.1371/journal.pone.0126638)
Supplement: S4 Table — (XLSX) [file pone.0126638.s005.xlsx]

## Sheet: List1
Table S4 - Mutual coefficients of MSAP similarity between Riesling variants
	R-2-M-NI-a	R-2-M-NI-b	R-9-M-I	R-2-IV-NI-(1year)	R-9-IV-I-(1year)-a	R-9-IV-I-(1year)-b	R-2-IV-NI-(8weeks)-a	R-2-IV-NI-(8weeks)-b	R-9-IV-I-(8weeks)	R-2-TIV-NI-(1year)-a	R-2-TIV-NI-(1year)-b	R-9-TIV-NI-(1year)	R-2-TIV-NI-(8weeks)-a	R-2-TIV-NI-(8weeks)-b	R-9-TIV-HAI-(8weeks)
R-2-M-NI-a	1
R-2-M-NI-b	0.9745	1
R-9-M-I	0.92625	0.9366	1
R-2-IV-NI-(1year)	0.86657	0.87089	0.86481	1
R-9-IV-I-(1year)-a	0.79507	0.79574	0.81108	0.80937	1
R-9-IV-I-(1year)-b	0.79808	0.79876	0.81225	0.80968	0.98549	1
R-2-IV-NI-(8weeks)-a	0.74868	0.75423	0.74071	0.76831	0.70998	0.71343	1
R-2-IV-NI-(8weeks)-b	0.75044	0.75693	0.74247	0.77208	0.71071	0.71245	0.98874	1
R-9-IV-I-(8weeks)	0.73627	0.73636	0.72062	0.75953	0.69622	0.70244	0.85211	0.85424	1
R-2-TIV-NI-(1year)-a	0.8068	0.80493	0.81311	0.79508	0.93657	0.93948	0.7102	0.71092	0.69395	1
R-2-TIV-NI-(1year)-b	0.80489	0.80652	0.81472	0.79672	0.94248	0.94706	0.71337	0.7141	0.69368	0.98901	1
R-9-TIV-HAI-(1year)	0.81518	0.81695	0.83175	0.81661	0.96254	0.95152	0.72052	0.71867	0.70053	0.92613	0.93039	1
R-2-TIV-NI-(8weeks)-a	0.7646	0.77289	0.76405	0.78562	0.73702	0.73858	0.83618	0.83818	0.81897	0.75137	0.75116	0.74611	1
R-2-TIV-NI-(8weeks)-b	0.75868	0.77053	0.75982	0.78145	0.73359	0.73689	0.83097	0.83556	0.81615	0.74553	0.74702	0.74097	0.98256	1
R-9-TIV-HAI-(8weeks)	0.67387	0.67597	0.67018	0.67358	0.6453	0.65241	0.75011	0.74841	0.75981	0.65607	0.65829	0.64527	0.76537	0.76644	1
